# Supplementary material for: METTL3 promotes tumour development by decreasing APC expression mediated by APC mRNA N6-methyladenosine-dependent YTHDF binding
Source: Nat Commun. 2021 Jun 21;12:3803. doi: 10.1038/s41467-021-23501-5 (PMC8217513; doi:10.1038/s41467-021-23501-5)
Supplement: Supplementary file 3 — Supplementary Data 1 [file 41467_2021_23501_MOESM3_ESM.xlsx]

## Sheet: m6A  down. shMETTL3 vs Control
	down. shMETTL3 vs Control differentially methylated RNA sites
differentially methylated RNA sites				differentially methylated Genes		comparison information
chrom	txStart	txEnd	score	Peak_length	GeneName	Foldchange	P_value	FDR	Regulation
chr11	76063101	76063620	20	519	PRKRIR	8.85607	0	0	up
chr2	85834721	85835100	20	379	C2orf68	1591	0	0	up
chr11	58391701	58392180	20	479	CNTF	553.941	0	0	up
chr15	64977921	64978266	20	345	ZNF609	82.4286	0	0	up
chr8	95804961	95805340	20	379	DPY19L4	1139.18	0	0	up
chr4	106600321	106600860	20	539	ARHGEF38	1731	0	0	up
chr11	76508361	76508760	20	399	TSKU	53.8169	0	0	up
chr20	37203416	37203780	20	364	RALGAPB	2.18823	0	0	up
chr7	44252081	44252500	20	419	YKT6	6971	0	0	up
chrX	134494117	134494580	20	463	ZNF449	1448.14	0	0	up
chr17	18176221	18176620	20	399	TOP3A	331	0	0	up
chr9	35609381	35609760	20	379	TESK1	771	0	0	up
chr14	55834961	55835460	20	499	ATG14	246.238	0	0	up
chr3	48328221	48328660	20	439	ZNF589	1811	0	0	up
chr13	73633401	73633726	20	325	KLF5	4561	0	0	up
chr5	150175461	150175840	20	379	SMIM3	23.2222	0	0	up
chr15	40845661	40846040	20	379	C15orf57	1761	0	0	up
chr1	235294921	235295300	20	379	RBM34	2.0084	0	0	up
chr19	45909481	45909960	20	479	CD3EAP	639.387	0	0	up
chr1	246704121	246704500	20	379	TFB2M	238.805	0	0	up
chr19	14041221	14041640	20	419	CC2D1A	3551	0	0	up
chr13	96443161	96443820	20	659	DNAJC3	27.6807	0	0	up
chr12	86198701	86199180	20	479	RASSF9	183.214	0	0	up
chr5	177036681	177037200	20	519	B4GALT7	37.5347	0	0	up
chr1	178514347	178514700	20	353	C1orf220	14631	0	0	up
chr2	128622041	128622420	20	379	AMMECR1L	2.97662	0	0	up
chr4	119632221	119632660	20	439	METTL14	452.707	0	0	up
chr10	124647784	124648140	20	356	LOC399815	1661	0	0	up
chr3	47164361	47164920	20	559	SETD2	199.829	0	0	up
chrX	153713501	153713988	20	487	UBL4A	48.5309	0	0	up
chr20	44469761	44470140	20	379	SNX21	154.636	0	0	up
chr15	72453381	72453900	20	519	GRAMD2	2911	0	0	up
chr2	114256821	114257200	20	379	FOXD4L1	2541	0	0	up
chr12	1599341	1600420	20	1079	ERC1	13.8962	0	0	up
chr1	203652061	203652526	20	465	ATP2B4	65.7186	0	0	up
chr15	49031121	49031485	20	364	CEP152	263.418	0	0	up
chr9	131707881	131708460	20	579	DOLK	3.35781	0	0	up
chr3	24161381	24161800	20	419	THRB	743.258	0	0	up
chr10	34400061	34400440	20	379	PARD3	9001	0	0	up
chr1	156904661	156905040	20	379	ARHGEF11	123.727	0	0	up
chrX	18622681	18622988	20	307	CDKL5	314.636	0	0	up
chr19	45391721	45392485	20	764	PVRL2	1120.61	0	0	up
chr12	550939	551300	20	361	CCDC77	149.182	0	0	up
chr1	154917141	154917593	20	452	PBXIP1	2961	0	0	up
chr17	62270918	62271249	20	331	TEX2	27.8263	0	0	up
chr3	16301241	16301620	20	379	DPH3	16411	0	0	up
chr1	40705541	40706260	20	719	RLF	4.90896	0	0	up
chr8	144997081	144997660	20	579	PLEC	11.9516	0	0	up
chr8	124267461	124267840	20	379	ZHX1	234.576	0	0	up
chr15	43620321	43620880	20	559	LCMT2	74.1373	0	0	up
chr19	58132781	58133360	20	579	ZNF134	383.623	0	0	up
chr2	43926785	43927220	20	435	PLEKHH2	233.258	0	0	up
chr19	56599961	56600340	20	379	ZNF787	177.364	0	0	up
chr16	55601021	55601480	20	459	CAPNS2	2.34681	0	0	up
chr1	36808721	36809049	20	328	STK40	601	0	0	up
chr19	12636381	12636760	20	379	ZNF564	194.636	0	0	up
chr1	156696697	156697120	20	423	ISG20L2	2.06599	0	0	up
chr1	145498981	145499460	20	479	LIX1L	833.258	0	0	up
chr6	17771081	17771460	20	379	KIF13A	654.636	0	0	up
chr7	66422941	66423380	20	439	TMEM248	2.04822	0	0	up
chr15	49048099	49048720	20	621	CEP152	10.2042	0	0	up
chr3	42688361	42688740	20	379	NKTR	54.5484	0	0	up
chr7	150935081	150935460	20	379	CHPF2	3.07262	0	0	up
chr19	15224921	15225520	20	599	SYDE1	15.3911	0	0	up
chr4	126240121	126240500	20	379	FAT4	1731	0	0	up
chr7	150028421	150028800	20	379	ZBED6CL	2011	0	0	up
chr3	105377281	105377740	20	459	CBLB	35.2254	0	0	up
chr14	74180081	74180540	20	459	PNMA1	5.2841	0	0	up
chr6	116598481	116599180	20	699	TSPYL1	8.91693	0	0	up
chr7	140434241	140434570	20	329	BRAF	377.364	0	0	up
chr7	151833661	151834040	20	379	KMT2C	36.0617	0	0	up
chr14	77723481	77723920	20	439	TMEM63C	421.952	0	0	up
chr13	111371681	111372380	20	699	ING1	216.806	0	0	up
chr12	3390899	3391200	20	301	TSPAN9	1721	0	0	up
chr1	40225001	40225440	20	439	BMP8B	23941	0	0	up
chrX	64960141	64960740	20	599	MSN	5.84248	0	0	up
chr5	81571421	81571980	20	559	RPS23	797.19	0	0	up
chr12	662841	663149	20	308	B4GALNT3	120.63	0	0	up
chr15	64792241	64792620	20	379	ZNF609	2201	0	0	up
chr2	235963841	235964220	20	379	SH3BP4	3.98329	0	0	up
chrX	57620301	57620680	20	379	ZXDB	2.18204	0	0	up
chr3	113377321	113377700	20	379	KIAA2018	2381	0	0	up
chrX	71426461	71427040	20	579	ERCC6L	4.48807	0	0	up
chr10	118431281	118431660	20	379	HSPA12A	5501	0	0	up
chr6	26545481	26546000	20	519	HMGN4	2.55986	0	0	up
chr14	105361341	105362080	20	739	CEP170B	1479.18	0	0	up
chr22	32110601	32110920	20	319	PRR14L	26.7377	0	0	up
chr3	179051056	179052260	20	1204	ZNF639	7.06235	0	0	up
chr2	113513761	113514500	20	739	CKAP2L	3.649	0	0	up
chr20	10385581	10385960	20	379	MKKS	252.818	0	0	up
chr13	50590341	50590720	20	379	TRIM13	3531	0	0	up
chr1	23835561	23835940	20	379	E2F2	12501	0	0	up
chr1	180945181	180945740	20	559	STX6	6.88897	0	0	up
chr9	94171641	94172660	20	1019	NFIL3	3.59512	0	0	up
chr11	62415481	62416820	20	1339	INTS5	24.2014	0	0	up
chr5	137803801	137804260	20	459	EGR1	72.3725	0	0	up
chr3	188327141	188327620	20	479	LPP	774.548	0	0	up
chr3	183368601	183369060	20	459	KLHL24	551.244	0	0	up
chr3	124481721	124482100	20	379	ITGB5	73.2581	0	0	up
chr22	31740881	31741400	20	519	PATZ1	19.655	0	0	up
chrX	99661981	99662520	20	539	PCDH19	6.21405	0	0	up
chr19	44680281	44680660	20	379	ZNF226	1731	0	0	up
chr11	207781	208340	20	559	RIC8A	5.17627	0	0	up
chr21	34731721	34732100	20	379	IFNAR1	268.273	0	0	up
chr13	111287521	111287876	20	355	CARKD	10.3934	0	0	up
chr19	39220621	39221360	20	739	ACTN4	15.8679	0	0	up
chr14	32559707	32560360	20	653	ARHGAP5	2.8385	0	0	up
chr10	14938901	14939360	20	459	SUV39H2	13.9924	0	0	up
chr13	20714141	20714520	20	379	GJA3	2111	0	0	up
chr3	49939981	49940700	20	719	MST1R	232.549	0	0	up
chr7	100731561	100732860	20	1299	TRIM56	23.5541	0	0	up
chr4	184240301	184240680	20	379	WWC2	616.455	0	0	up
chrX	74494081	74494475	20	394	UPRT	124.81	0	0	up
chr2	61405541	61405920	20	379	AHSA2	9.0083	0	0	up
chr1	243349421	243349724	20	303	CEP170	89.0952	0	0	up
chr22	18570861	18571240	20	379	PEX26	193.727	0	0	up
chr14	73740221	73740760	20	539	PAPLN	81.9524	0	0	up
chr4	109588421	109588840	20	419	OSTC	10.6785	0	0	up
chr1	230416021	230416600	20	579	GALNT2	13.4008	0	0	up
chr11	47296121	47296500	20	379	MADD	82.4286	0	0	up
chr2	18112761	18113360	20	599	KCNS3	650.524	0	0	up
chr3	149530541	149530920	20	379	RNF13	3901	0	0	up
chr16	2816141	2816620	20	479	SRRM2	8.35084	0	0	up
chr4	6623401	6623780	20	379	MAN2B2	1921	0	0	up
chr2	39249561	39249940	20	379	SOS1	182.818	0	0	up
chr1	44088461	44088980	20	519	PTPRF	419.197	0	0	up
chr3	143690639	143690960	20	321	C3orf58	591	0	0	up
chr19	45997783	45998100	20	317	RTN2	18.6238	0	0	up
chr6	33161961	33162600	20	639	RXRB	12.4266	0	0	up
chr7	47408881	47409218	20	337	TNS3	2.48802	0	0	up
chr20	50769301	50769640	20	339	ZFP64	45.902	0	0	up
chr16	2811721	2812100	20	379	SRRM2	14.4792	0	0	up
chr19	41931263	41931720	20	457	B3GNT8	6411	0	0	up
chr19	52568721	52569100	20	379	ZNF841	41.2439	0	0	up
chr5	112178841	112179560	20	719	APC	212.594	0	0	up
chr11	111954561	111955020	20	459	C11orf57	22151	0	0	up
chr8	43055341	43055860	20	519	HGSNAT	717.129	0	0	up
chr17	36885001	36885380	20	379	MLLT6	2181	0	0	up
chr17	42154281	42154680	20	399	HDAC5	574.81	0	0	up
chr18	55217081	55217460	20	379	FECH	2081	0	0	up
chr19	52827201	52827580	20	379	ZNF480	2041	0	0	up
chr20	278661	279320	20	659	ZCCHC3	332.905	0	0	up
chr1	155296381	155296760	20	379	RUSC1	1871	0	0	up
chr19	57804281	57804880	20	599	ZNF460	2.71444	0	0	up
chr12	106631658	106632020	20	362	CKAP4	4981	0	0	up
chr16	30749161	30749940	20	779	SRCAP	14.524	0	0	up
chr1	1683861	1684320	20	459	NADK	545.545	0	0	up
chr1	12071701	12072160	20	459	MFN2	68.2928	0	0	up
chr1	150549241	150549580	20	339	MCL1	2.67553	0	0	up
chr17	4607157	4607580	20	423	PELP1	135.545	0	0	up
chr21	35468801	35469980	20	1179	SLC5A3	11.2399	0	0	up
chr8	38186941	38187300	20	359	WHSC1L1	126.806	0	0	up
chr6	36896001	36896380	20	379	C6orf89	75.7619	0	0	up
chr14	45414221	45414680	20	459	KLHL28	18.5453	0	0	up
chr18	72997761	72998360	20	599	TSHZ1	26.1613	0	0	up
chr12	120649461	120649840	20	379	PXN	93.1951	0	0	up
chr13	115048311	115048660	20	349	UPF3A	9621	0	0	up
chr5	3599641	3600020	20	379	IRX1	2.43702	0	0	up
chrX	52976881	52977260	20	379	FAM156A	114.171	0	0	up
chr2	202899741	202900120	20	379	FZD7	144.636	0	0	up
chr1	26795961	26796380	20	419	DHDDS	2033.73	0	0	up
chr10	73507781	73508300	20	519	C10orf54	1282.82	0	0	up
chr16	15122734	15123080	20	346	PDXDC1	81.9091	0	0	up
chr16	31090361	31090900	20	539	ZNF646	7.56207	0	0	up
chr2	86386401	86386780	20	379	IMMT	1370.09	0	0	up
chr1	150784241	150784586	20	345	ARNT	78.561	0	0	up
chr3	48730961	48731540	20	579	IP6K2	11.8688	0	0	up
chr11	129794776	129795120	20	344	PRDM10	74.871	0	0	up
chr1	78097519	78097820	20	301	ZZZ3	422.463	0	0	up
chr3	148748841	148749400	20	559	HLTF	1211	0	0	up
chr1	204587321	204587700	20	379	LRRN2	141	0	0	up
chr7	20451641	20452020	20	379	ITGB8	231.952	0	0	up
chr11	65349081	65349560	20	479	EHBP1L1	290.136	0	0	up
chr6	34213121	34213480	20	359	HMGA1	10.294	0	0	up
chr1	154129041	154129440	20	399	TPM3	180.668	0	0	up
chr15	85345501	85346380	20	879	ZNF592	167.777	0	0	up
chr1	27732301	27732680	20	379	WASF2	551	0	0	up
chr5	130766601	130767040	20	439	RAPGEF6	131.248	0	0	up
chr9	32543361	32543860	20	499	TOPORS	86.8537	0	0	up
chr2	74383381	74383760	20	379	MOB1A	425.634	0	0	up
chr5	67593841	67594360	20	519	PIK3R1	389.71	0	0	up
chr3	124462761	124463120	20	359	UMPS	586.854	0	0	up
chr3	122133641	122134040	20	399	WDR5B	280.836	0	0	up
chr11	65554504	65554940	20	436	OVOL1	59.1967	0	0	up
chr16	66600295	66600740	20	445	CMTM1	1951	0	0	up
chr19	14627277	14627740	20	463	DNAJB1	4.39434	0	0	up
chr8	143817521	143817900	20	379	THEM6	148.273	0	0	up
chr16	23079281	23079960	20	679	USP31	190.64	0	0	up
chr5	118728821	118729400	20	579	TNFAIP8	137.219	0	0	up
chr9	113169341	113169880	20	539	SVEP1	173.903	0	0	up
chr10	115805061	115805600	20	539	ADRB1	2431	0	0	up
chr8	144809541	144809960	20	419	FAM83H	73.6446	0	0	up
chr13	103514379	103514920	20	541	ERCC5	2.6512	0	0	up
chr5	147806961	147807320	20	359	FBXO38	72.4286	0	0	up
chr8	22451481	22451810	20	329	PDLIM2	31.8197	0	0	up
chr1	224033361	224033674	20	313	TP53BP2	721	0	0	up
chr16	89984681	89985160	20	479	MC1R	571.909	0	0	up
chr16	2164170	2164500	20	330	PKD1	196.455	0	0	up
chr11	68704241	68704559	20	318	IGHMBP2	1068.27	0	0	up
chr1	33765881	33766260	20	379	ZNF362	175.545	0	0	up
chr14	24028401	24028790	20	389	THTPA	1029.18	0	0	up
chr12	133587761	133588360	20	599	ZNF26	283.527	0	0	up
chr19	12738541	12738920	20	379	ZNF791	30.2157	0	0	up
chr17	79878341	79879300	20	959	MAFG	437.585	0	0	up
chr17	47372141	47372520	20	379	ZNF652	2191	0	0	up
chr1	180471179	180471580	20	401	ACBD6	734.333	0	0	up
chr7	99022881	99023239	20	358	PTCD1	65.1935	0	0	up
chr17	48829501	48829980	20	479	LUC7L3	106.771	0	0	up
chr10	50723341	50723860	20	519	PGBD3	52.2903	0	0	up
chr12	19436321	19436679	20	358	PLEKHA5	2.93968	0	0	up
chr17	48226507	48226920	20	413	PPP1R9B	3.15511	0	0	up
chr3	9412743	9413060	20	317	THUMPD3	330.091	0	0	up
chr8	100889041	100889420	20	379	VPS13B	1651	0	0	up
chr17	48437981	48438360	20	379	XYLT2	349.065	0	0	up
chr12	109182301	109182880	20	579	SSH1	427.703	0	0	up
chr8	49830661	49831120	20	459	SNAI2	6.35858	0	0	up
chr7	6201881	6202400	20	519	CYTH3	19.0096	0	0	up
chr12	113537221	113537600	20	379	RASAL1	173.727	0	0	up
chr7	26230041	26230480	20	439	HNRNPA2B1	624.81	0	0	up
chr8	28047165	28047880	20	715	ELP3	68.7483	0	0	up
chr7	149170721	149171100	20	379	ZNF746	1401	0	0	up
chr17	48166721	48167180	20	459	ITGA3	9.07612	0	0	up
chr15	52338026	52338340	20	314	MAPK6	12691	0	0	up
chr16	11272361	11272820	20	459	CLEC16A	1821	0	0	up
chr1	160395241	160395620	20	379	VANGL2	164.81	0	0	up
chr10	64564921	64565380	20	459	ADO	61.6557	0	0	up
chr17	6531561	6532020	20	459	KIAA0753	3.92088	0	0	up
chr19	1273161	1273600	20	439	CIRBP	9911	0	0	up
chr1	181028181	181028680	20	499	MR1	751	0	0	up
chr4	114824021	114824831	20	810	ARSJ	3.89066	0	0	up
chr2	96916961	96917340	20	379	TMEM127	11431	0	0	up
chr6	47251673	47252168	20	495	TNFRSF21	23.365	0	0	up
chr4	185309201	185309660	20	459	IRF2	4.66947	0	0	up
chr21	47705612	47705960	20	348	MCM3AP	153.727	0	0	up
chr1	35899181	35899560	20	379	KIAA0319L	174.333	0	0	up
chr17	80200741	80201200	20	459	CSNK1D	2.41889	0	0	up
chr1	10364621	10365060	20	439	KIF1B	10.2531	0	0	up
chr14	81644821	81645140	20	319	GTF2A1	1401	0	0	up
chrX	64959590	64959940	20	350	MSN	314.922	0	0	up
chr8	146068241	146068680	20	439	ZNF7	55.7619	0	0	up
chr12	110787761	110788140	20	379	ATP2A2	4.19728	0	0	up
chrX	131762781	131763100	20	319	HS6ST2	5.71778	0	0	up
chr11	18312988	18313566	20	578	HPS5	35.4258	0	0	up
chr4	6862627	6863480	20	853	KIAA0232	181.709	0	0	up
chr3	150459861	150460380	20	519	SIAH2	13.7589	0	0	up
chr12	6728321	6729200	20	879	LPAR5	792.905	0	0	up
chr2	121051701	121052040	20	339	RALB	1551	0	0	up
chr16	69725701	69726340	20	639	NFAT5	6471	0	0	up
chr22	37414178	37414480	20	302	TST	1029.18	0	0	up
chr11	3848441	3848860	20	419	RHOG	2.66412	0	0	up
chr19	3123021	3123400	20	379	GNA11	5241	0	0	up
chr20	35491060	35491920	20	860	SOGA1	463.857	0	0	up
chr2	23974461	23974840	20	379	ATAD2B	589.387	0	0	up
chr17	74774301	74774680	20	379	MFSD11	59.0645	0	0	up
chr2	97910941	97911560	20	619	ANKRD36	112.282	0	0	up
chr16	24801821	24802160	20	339	TNRC6A	2.47032	0	0	up
chr16	67305461	67306080	20	619	SLC9A5	49.0952	0	0	up
chr1	160397001	160397380	20	379	VANGL2	1641	0	0	up
chr2	38297801	38298420	20	619	CYP1B1	2.40587	0	0	up
chr3	141163001	141163380	20	379	ZBTB38	98.619	0	0	up
chr21	38308821	38309280	20	459	HLCS	13871	0	0	up
chr6	36107201	36107600	20	399	MAPK13	330.756	0	0	up
chr20	35421401	35421780	20	379	SOGA1	256.714	0	0	up
chr8	48649801	48650520	20	719	CEBPD	295.545	0	0	up
chr2	20884341	20884720	20	379	LDAH	1531	0	0	up
chr1	230829321	230829731	20	410	COG2	797.129	0	0	up
chr3	191092861	191093240	20	379	CCDC50	2.97658	0	0	up
chr1	55316881	55317260	20	379	DHCR24	327.19	0	0	up
chr19	56103621	56104000	20	379	FIZ1	152.818	0	0	up
chrX	13778233	13778600	20	367	OFD1	145.634	0	0	up
chr4	167655921	167656241	20	320	SPOCK3	1831	0	0	up
chr22	47074601	47074980	20	379	GRAMD4	868.273	0	0	up
chr11	27360121	27360500	20	379	CCDC34	5.40453	0	0	up
chr6	143091201	143091520	15.1764	319	HIVEP2	471	6.66134e-16	4.8719e-15	up
chr11	61562812	61563860	20	1048	FEN1	4.68198	0	0	up
chrX	54591901	54592280	20	379	GNL3L	1031	0	0	up
chr8	19253001	19253380	20	379	SH2D4A	174.636	0	0	up
chr20	43996541	43996920	20	379	SYS1	68.4194	0	0	up
chr17	48167121	48167600	20	479	ITGA3	2.06294	0	0	up
chr11	65365225	65365580	20	355	MAP3K11	21.274	0	0	up
chr15	34825601	34826080	20	479	GOLGA8B	5992.82	0	0	up
chr19	50431981	50432500	20	519	NUP62	291.909	0	0	up
chr18	45367781	45368160	20	379	SMAD2	7.46543	0	0	up
chr8	127568221	127569600	20	1379	FAM84B	197.858	0	0	up
chr10	12163201	12163600	20	399	DHTKD1	3.28755	0	0	up
chr1	3652201	3652660	20	459	TP73	651.952	0	0	up
chr1	118502161	118502560	20	399	WDR3	139.242	0	0	up
chr1	231700481	231700860	20	379	TSNAX	485.762	0	0	up
chrX	53111861	53112360	20	499	TSPYL2	651	0	0	up
chr11	46418501	46419040	20	539	AMBRA1	254.099	0	0	up
chr8	94934561	94935080	20	519	PDP1	2.81465	0	0	up
chr19	32873901	32874400	20	499	ZNF507	2.54998	0	0	up
chr11	66313193	66313520	20	327	ZDHHC24	646.238	0	0	up
chr11	111953481	111954100	20	619	C11orf57	9.8594	0	0	up
chr4	187540221	187540940	20	719	FAT1	21.6467	0	0	up
chr5	148930404	148930720	20	316	CSNK1A1	12.3181	0	0	up
chr2	135926301	135926760	20	459	RAB3GAP1	3.82108	0	0	up
chr13	50586070	50586500	20	430	TRIM13	782.613	0	0	up
chr22	21977461	21977900	20	439	UBE2L3	189.689	0	0	up
chr19	1086281	1086660	20	379	HMHA1	60.3548	0	0	up
chr17	26674761	26675120	20	359	POLDIP2	3.73232	0	0	up
chr12	1602261	1603220	20	959	ERC1	10.3615	0	0	up
chr7	5410081	5410820	20	739	TNRC18	4.09718	0	0	up
chr2	96873981	96874380	20	399	STARD7	462.818	0	0	up
chr16	87437081	87437540	20	459	MAP1LC3B	2433.73	0	0	up
chr1	245026941	245027480	20	539	HNRNPU	7.11342	0	0	up
chr13	110407681	110408080	20	399	IRS2	130.524	0	0	up
chr20	7958241	7958720	20	479	TMX4	26.0704	0	0	up
chr4	141542341	141542800	20	459	TBC1D9	25361	0	0	up
chr8	145755601	145756000	20	399	ARHGAP39	365.314	0	0	up
chr11	94803821	94804200	20	379	SRSF8	262.818	0	0	up
chr5	180218161	180219100	20	939	MGAT1	17.978	0	0	up
chr5	179263561	179264180	20	619	SQSTM1	30.213	0	0	up
chr14	20926421	20926800	20	379	TMEM55B	122.429	0	0	up
chr16	67210221	67210600	20	379	KIAA0895L	531	0	0	up
chr22	20073341	20073720	20	379	DGCR8	122.29	0	0	up
chr9	140611221	140611634	20	413	EHMT1	13.6011	0	0	up
chr3	73114121	73114441	20	320	PPP4R2	1122.9	0	0	up
chrX	153214001	153214380	20	379	HCFC1	229.182	0	0	up
chr17	59760541	59760920	20	379	BRIP1	437.129	0	0	up
chr22	41755401	41756100	20	699	ZC3H7B	16.5318	0	0	up
chr16	420881	421260	20	379	TMEM8A	7.121	0	0	up
chr11	74688201	74688680	20	479	SPCS2	1041.48	0	0	up
chr1	85731901	85732280	20	379	BCL10	1681	0	0	up
chr11	35641541	35641920	20	379	FJX1	15.2574	0	0	up
chr2	33810081	33810460	20	379	FAM98A	180.451	0	0	up
chr13	115051721	115052100	20	379	UPF3A	8831	0	0	up
chr2	208632221	208632680	20	459	FZD5	13561	0	0	up
chr9	140114801	140115220	20	419	RNF208	4.26268	0	0	up
chr9	130703141	130703520	20	379	FAM102A	11041	0	0	up
chr8	144344481	144344875	9.33195	394	ZFP41	281	4.65637e-10	3.29081e-09	up
chr6	158518741	158519120	20	379	SYNJ2	1901	0	0	up
chr12	32945121	32945426	20	305	PKP2	325.545	0	0	up
chr12	77423661	77424040	20	379	E2F7	1691	0	0	up
chr3	52570620	52570922	20	302	SMIM4	1651	0	0	up
chr11	868381	868760	20	379	CHID1	498.619	0	0	up
chr11	1297681	1298060	20	379	TOLLIP	27.4516	0	0	up
chr22	21801501	21801880	20	379	HIC2	267.667	0	0	up
chr20	11904081	11904460	20	379	BTBD3	40.1209	0	0	up
chr1	120457581	120457960	20	379	NOTCH2	32.7391	0	0	up
chr17	33289221	33289680	20	459	ZNF830	68.036	0	0	up
chr6	41066161	41066480	20	319	NFYA	32.4286	0	0	up
chr8	126011601	126011936	20	335	SQLE	30.1803	0	0	up
chr7	87536502	87536840	20	338	DBF4	144.243	0	0	up
chr5	32355261	32355600	20	339	ZFR	2.14114	0	0	up
chr1	205758421	205758920	20	499	SLC41A1	15771	0	0	up
chr4	184930381	184930760	15.4775	379	STOX2	481	3.33067e-16	2.44018e-15	up
chr14	61112941	61113295	20	354	SIX1	69.2927	0	0	up
chr7	150935501	150935880	20	379	CHPF2	2.2068	0	0	up
chr16	85741141	85741520	20	379	C16orf74	258.097	0	0	up
chr9	86616841	86617220	20	379	RMI1	157.608	0	0	up
chr1	204096401	204096871	20	470	SOX13	365.118	0	0	up
chr17	26941701	26942080	20	379	KIAA0100	2.04099	0	0	up
chr22	41575041	41575420	20	379	EP300	40.0196	0	0	up
chr13	41634973	41635576	20	603	ELF1	90.0476	0	0	up
chr19	17339601	17339980	14.5396	379	OCEL1	451	2.88658e-15	2.10419e-14	up
chr6	158519301	158519660	20	359	SYNJ2	44.6585	0	0	up
chr1	32662361	32662740	20	379	TXLNA	378.619	0	0	up
chr5	36194781	36195320	20	539	NADK2	107.944	0	0	up
chr22	42093121	42093500	20	379	C22orf46	140.091	0	0	up
chr1	156006281	156006660	20	379	UBQLN4	75.8387	0	0	up
chr18	5290381	5291100	20	719	ZBTB14	14.1422	0	0	up
chrX	107399821	107400490	20	669	COL4A6	272.29	0	0	up
chr17	38711541	38712060	20	519	CCR7	512.429	0	0	up
chr11	33767481	33767860	20	379	FBXO3	59.0645	0	0	up
chr19	9921321	9922100	20	779	FBXL12	6.32842	0	0	up
chr6	36199001	36199380	20	379	BRPF3	811	0	0	up
chr10	28971501	28971868	20	367	BAMBI	72.4286	0	0	up
chr16	86563781	86564140	20	359	MTHFSD	202.818	0	0	up
chr2	129024461	129024780	20	319	HS6ST1	104.226	0	0	up
chr16	30785661	30786280	20	619	RNF40	42.2383	0	0	up
chr2	61391501	61391880	20	379	C2orf74	146.455	0	0	up
chr20	34537841	34538220	20	379	PHF20	9601	0	0	up
chr12	106461081	106461700	20	619	NUAK1	42.0989	0	0	up
chr17	21217521	21218551	20	1030	MAP2K3	28.7182	0	0	up
chr4	89442361	89442880	20	519	PYURF	4.19806	0	0	up
chr2	62066701	62067080	20	379	FAM161A	82.9048	0	0	up
chr4	170641381	170641760	20	379	CLCN3	2091	0	0	up
chr5	148730681	148731100	20	419	GRPEL2	35.7887	0	0	up
chr4	129208661	129209200	20	539	PGRMC2	102.818	0	0	up
chr7	100075101	100075580	20	479	TSC22D4	6.24114	0	0	up
chr8	143746541	143746940	20	399	JRK	67.2745	0	0	up
chr6	47200241	47200730	20	489	TNFRSF21	44.2775	0	0	up
chr11	790474	790840	20	366	SLC25A22	3131	0	0	up
chr7	140034701	140035080	20	379	SLC37A3	7461	0	0	up
chr3	121206701	121207160	20	459	POLQ	4.79204	0	0	up
chr19	16989601	16990340	20	739	SIN3B	329.71	0	0	up
chr8	28610521	28610900	20	379	EXTL3	1621	0	0	up
chr14	50087601	50088280	20	679	MGAT2	374.171	0	0	up
chr19	16512881	16513260	20	379	EPS15L1	1531	0	0	up
chr3	183702221	183702680	20	459	ABCC5	4.55551	0	0	up
chr1	154989681	154990700	20	1019	ZBTB7B	662.209	0	0	up
chr7	39990341	39990960	20	619	CDK13	230.355	0	0	up
chr17	908721	909340	20	619	ABR	148.705	0	0	up
chr22	41923241	41923680	20	439	POLR3H	221	0	0	up
chr21	47851801	47852129	20	328	PCNT	2.74113	0	0	up
chr12	7187581	7188260	20	679	C1R	5.3147	0	0	up
chr19	49377461	49377860	20	399	PPP1R15A	9.62518	0	0	up
chrX	77386521	77386900	20	379	TAF9B	12371	0	0	up
chr19	36431221	36431600	20	379	LRFN3	26.6863	0	0	up
chr9	101496881	101497260	20	379	ANKS6	1031	0	0	up
chr15	25599241	25599573	20	332	UBE3A	1821	0	0	up
chr17	73870261	73870640	20	379	TRIM47	437.19	0	0	up
chr6	160169801	160170200	20	399	WTAP	163.883	0	0	up
chr1	2115898	2116360	13.2033	462	FAAP20	14.1707	6.26166e-14	4.53026e-13	up
chr1	235345261	235345640	20	379	ARID4B	19.9011	0	0	up
chr15	31665281	31665840	20	559	KLF13	21.2795	0	0	up
chr6	28212381	28212800	20	419	ZKSCAN4	309.592	0	0	up
chr16	30125701	30126029	20	328	MAPK3	62.9048	0	0	up
chr16	29819881	29820320	20	439	AB209061	32.6588	0	0	up
chr12	51488661	51489061	20	400	TFCP2	1063.86	0	0	up
chr9	138379841	138380280	20	439	PPP1R26	200.677	0	0	up
chr19	54972977	54973360	20	383	LENG9	119.901	0	0	up
chr10	121334641	121335020	20	379	TIAL1	520.091	0	0	up
chr2	54856081	54856940	20	859	SPTBN1	11.9284	0	0	up
chr11	66394761	66395120	20	359	RBM14	1301	0	0	up
chr17	62541241	62541620	20	379	SMURF2	1291	0	0	up
chr16	19547401	19547780	20	379	CCP110	48.7814	0	0	up
chr9	97521961	97522340	20	379	C9orf3	34.4426	0	0	up
chr6	3114661	3115100	20	439	RIPK1	144.81	0	0	up
chr14	105608321	105608700	20	379	JAG2	4.06919	0	0	up
chr22	46931901	46932380	20	479	CELSR1	3.11987	0	0	up
chr12	26217621	26218040	20	419	RASSF8	3.24694	0	0	up
chr12	52840434	52840780	20	346	KRT6B	727.19	0	0	up
chr12	58114566	58115020	20	454	OS9	13.4162	0	0	up
chrX	153734921	153735237	20	316	FAM3A	226.455	0	0	up
chr17	74002926	74003260	20	334	EVPL	205.545	0	0	up
chr5	159679901	159680360	20	459	CCNJL	623.857	0	0	up
chr12	12419614	12419946	20	332	LRP6	2031	0	0	up
chr20	61920601	61921142	20	541	ARFGAP1	31.8397	0	0	up
chr11	62299901	62300700	20	799	AHNAK	3.36202	0	0	up
chr5	56471901	56472227	20	326	GPBP1	11.8902	0	0	up
chr6	116597061	116597600	20	539	TSPYL1	238.619	0	0	up
chr7	44252721	44253120	20	399	YKT6	10.344	0	0	up
chr12	133348361	133348740	20	379	GOLGA3	88.1429	0	0	up
chr10	75572261	75572700	20	439	CAMK2G	179.039	0	0	up
chr15	34817641	34818020	20	379	GOLGA8B	132.818	0	0	up
chr7	5661441	5661820	20	379	RNF216	280.756	0	0	up
chr4	126336521	126336961	20	440	FAT4	36.1852	0	0	up
chr17	644921	645300	20	379	FAM57A	190.091	0	0	up
chrX	152141101	152141480	20	379	ZNF185	9401	0	0	up
chr1	240072181	240072580	20	399	CHRM3	7.26156	0	0	up
chr14	69345481	69345786	20	305	ACTN1	1681	0	0	up
chr1	32672840	32673260	20	420	IQCC	579.182	0	0	up
chr1	224377278	224377620	20	342	DEGS1	12.6114	0	0	up
chr14	95570021	95570400	20	379	DICER1	511	0	0	up
chr19	53384661	53385060	6.85456	399	ZNF320	201	1.3978e-07	9.69835e-07	up
chr4	187542401	187542820	20	419	FAT1	18.4876	0	0	up
chr14	24003701	24004080	20	379	ZFHX2	133.857	0	0	up
chr1	1017321	1017880	20	559	C1orf159	203.258	0	0	up
chr3	44967621	44968339	20	718	ZDHHC3	22.4921	0	0	up
chr5	52097481	52097900	20	419	PELO	3.06632	0	0	up
chr6	155153401	155153880	20	479	SCAF8	12.1867	0	0	up
chr5	172114221	172114620	20	399	NEURL1B	3951	0	0	up
chr12	56397401	56397760	20	359	SUOX	179.182	0	0	up
chr1	42922917	42923238	20	321	PPCS	228.273	0	0	up
chr7	92732781	92733160	20	379	SAMD9	3.42881	0	0	up
chr1	9789221	9789600	20	379	CLSTN1	215.262	0	0	up
chr16	68867192	68867660	20	468	CDH1	6.3135	0	0	up
chr15	89010683	89011013	20	330	MRPS11	2141	0	0	up
chr10	91163101	91163600	20	499	IFIT1	37.2338	0	0	up
chr17	72834321	72834720	20	399	TMEM104	117.931	0	0	up
chr17	38445443	38445800	20	357	CDC6	116.714	0	0	up
chr20	34535461	34536300	20	839	PHF20	58.3099	0	0	up
chr2	133402681	133403220	20	539	GPR39	469.182	0	0	up
chr5	42719241	42719620	20	379	GHR	1831	0	0	up
chr14	62162118	62162557	20	439	HIF1A	184.922	0	0	up
chr9	136271641	136272196	20	555	REXO4	161	0	0	up
chr11	125763481	125764181	20	700	PUS3	72.3826	0	0	up
chr20	34537201	34537580	20	379	PHF20	961	0	0	up
chr19	36427781	36428240	20	459	LRFN3	4.83427	0	0	up
chr3	44957281	44957780	20	499	ZDHHC3	398.273	0	0	up
chr15	56923481	56923840	20	359	ZNF280D	133.857	0	0	up
chr19	11032481	11032960	20	479	CARM1	7.1543	0	0	up
chr19	58005661	58006048	20	387	ZNF419	400.091	0	0	up
chr9	139256301	139256632	20	331	DNLZ	1811	0	0	up
chr15	34679381	34679860	20	479	GOLGA8A	5988.27	0	0	up
chr14	24709121	24709500	20	379	TINF2	2.17836	0	0	up
chr16	3169741	3170440	20	699	ZNF205	296.238	0	0	up
chr2	96939461	96939840	20	379	CIAO1	36.2381	0	0	up
chr12	6499941	6500580	20	639	LTBR	26.3785	0	0	up
chr1	35222907	35223360	20	453	GJB5	323.683	0	0	up
chr9	98208961	98209540	20	579	PTCH1	86.4545	0	0	up
chr8	143739921	143740300	20	379	JRK	1901	0	0	up
chr10	24909241	24909640	20	399	ARHGAP21	2.69146	0	0	up
chr15	66840821	66841200	20	379	ZWILCH	10401	0	0	up
chr2	109086541	109086920	20	379	GCC2	1681	0	0	up
chr4	38827481	38827860	20	379	TLR6	9801	0	0	up
chr12	1005441	1005898	20	457	WNK1	8.09453	0	0	up
chr3	100074020	100074340	20	320	NIT2	2711	0	0	up
chr16	29820861	29821240	20	379	AB209061	1591	0	0	up
chr1	244217621	244218100	20	479	ZBTB18	2.41518	0	0	up
chr1	200883161	200883580	20	419	C1orf106	1020.05	0	0	up
chr17	33338841	33339168	20	327	RFFL	3.35824	0	0	up
chr16	4659001	4659420	20	419	UBALD1	284.81	0	0	up
chr2	11323061	11323500	20	439	ROCK2	4.58526	0	0	up
chrX	20173121	20173540	20	419	RPS6KA3	51.4918	0	0	up
chr9	133762141	133762680	20	539	ABL1	837.667	0	0	up
chr22	24562801	24563260	20	459	CABIN1	1056.45	0	0	up
chr3	42578361	42578740	20	379	VIPR1	165.286	0	0	up
chr5	112349061	112349440	20	379	DCP2	155.545	0	0	up
chr18	32918021	32918560	20	539	ZNF24	3591	0	0	up
chr12	28115921	28116480	20	559	PTHLH	2.81921	0	0	up
chr22	41642301	41642676	20	375	RANGAP1	311	0	0	up
chr4	120218041	120218420	20	379	C4orf3	1791	0	0	up
chr1	47717141	47717594	20	453	STIL	133.131	0	0	up
chr4	140221755	140222140	20	385	NDUFC1	530.02	0	0	up
chr11	74559181	74559507	20	326	XRRA1	1371	0	0	up
chr18	32822353	32822780	20	427	ZNF397	290.268	0	0	up
chr2	191797581	191797920	20	339	GLS	91	0	0	up
chr16	67188241	67188620	20	379	TRADD	81.9524	0	0	up
chr3	97591741	97592120	20	379	CRYBG3	161	0	0	up
chr3	10312341	10312699	20	358	TATDN2	305.51	0	0	up
chr9	140112141	140113320	20	1179	NDOR1	1056.45	0	0	up
chr18	11852281	11852840	20	559	CHMP1B	2.55607	0	0	up
chr3	113667441	113667810	20	369	ZDHHC23	309.022	0	0	up
chr11	45248421	45248800	20	379	PRDM11	1481	0	0	up
chr7	101892641	101893020	20	379	CUX1	52.9355	0	0	up
chr15	51289641	51290060	20	419	AP4E1	41.8118	0	0	up
chr11	118780701	118781220	20	519	BCL9L	796.455	0	0	up
chr20	31023381	31023820	20	439	ASXL1	3.50255	0	0	up
chr16	58032001	58032426	20	425	ZNF319	514.226	0	0	up
chrX	117925724	117926140	20	416	IL13RA1	22.0989	0	0	up
chr17	47004325	47004660	20	335	UBE2Z	121.244	0	0	up
chr12	7051101	7051484	20	383	ATN1	2.25398	0	0	up
chr14	102549181	102549540	20	359	HSP90AA1	3.04299	0	0	up
chr14	100757447	100757780	20	333	SLC25A29	113.645	0	0	up
chr22	39780841	39781220	20	379	SYNGR1	1761	0	0	up
chrX	131760281	131760660	20	379	HS6ST2	1841	0	0	up
chr14	71196901	71197280	20	379	MAP3K9	38.3171	0	0	up
chr19	1911888	1912220	20	332	ADAT3	543.941	0	0	up
chr1	214813761	214815040	20	1279	CENPF	15.03	0	0	up
chr6	28871921	28872340	20	419	TRIM27	7.53358	0	0	up
chr9	136270861	136271220	13.3211	359	STKLD1	42.8182	4.77396e-14	3.45556e-13	up
chr17	61771801	61772180	20	379	MAP3K3	478.143	0	0	up
chr20	56934661	56935040	20	379	RAB22A	2.26468	0	0	up
chr1	38019606	38019945	20	339	SNIP1	6631	0	0	up
chr8	27316041	27316660	20	619	PTK2B	33.7869	0	0	up
chr7	82584561	82584940	20	379	PCLO	93.381	0	0	up
chr10	38119001	38119380	20	379	ZNF248	44.9024	0	0	up
chr6	131277181	131277639	20	458	EPB41L2	1355.76	0	0	up
chr17	79517701	79518020	20	319	FAAP100	55.5161	0	0	up
chr7	149152421	149152840	20	419	ZNF777	301	0	0	up
chr1	6476361	6476840	20	479	HES2	895.286	0	0	up
chr3	135870501	135871440	20	939	MSL2	7.2067	0	0	up
chr22	19423160	19423500	20	340	MRPL40	17161	0	0	up
chr5	32711941	32712620	20	679	NPR3	529.182	0	0	up
chr3	160117455	160117800	20	345	SMC4	3161	0	0	up
chr3	113437961	113438500	20	539	NAA50	789.824	0	0	up
chr10	99375661	99376040	20	379	MORN4	7261	0	0	up
chr1	197479441	197479980	20	539	DENND1B	1253.86	0	0	up
chr11	57080007	57080340	20	333	TNKS1BP1	8.66219	0	0	up
chr6	32153901	32154251	20	350	PBX2	7.33242	0	0	up
chr7	1584261	1584640	20	379	TMEM184A	2041	0	0	up
chr11	63486941	63487520	20	579	RTN3	17531	0	0	up
chr1	40225501	40225900	20	399	BMP8B	1595.55	0	0	up
chr11	118889301	118889680	20	379	TRAPPC4	1811	0	0	up
chr15	42192161	42192540	7.99652	379	EHD4	2.05562	1.00805e-08	7.06257e-08	up
chr5	149932774	149933920	20	1146	NDST1	3.05682	0	0	up
chr17	48051401	48051860	20	459	DLX4	44.9024	0	0	up
chr7	131188101	131188860	20	759	PODXL	3621	0	0	up
chr17	79224670	79225000	20	330	SLC38A10	112.429	0	0	up
chr11	94800861	94801220	20	359	SRSF8	43.439	0	0	up
chr3	49924461	49924840	20	379	MST1R	1711	0	0	up
chr14	61747241	61747620	20	379	TMEM30B	22.8519	0	0	up
chr16	1362121	1362660	20	539	UBE2I	1551	0	0	up
chr9	95475121	95475600	20	479	BICD2	2.67354	0	0	up
chr15	42707101	42707800	20	699	ZNF106	11.8797	0	0	up
chr14	23826381	23826760	20	379	EFS	710.091	0	0	up
chr14	105411641	105412520	20	879	AHNAK2	9.72816	0	0	up
chr5	176733721	176734140	20	419	MXD3	334.81	0	0	up
chr10	70719681	70720005	20	324	DDX21	19.1373	0	0	up
chr20	47730241	47730620	20	379	STAU1	382.975	0	0	up
chr11	295021	295480	20	459	ATHL1	25621	0	0	up
chr12	58190061	58190660	20	599	TSFM	13.9747	0	0	up
chr10	101911761	101912109	20	348	ERLIN1	2.77109	0	0	up
chr1	169761669	169762200	20	531	METTL18	86.3659	0	0	up
chr1	90398661	90399440	20	779	LRRC8D	18.9526	0	0	up
chr7	56131341	56131682	20	341	CCT6A	317.098	0	0	up
chr10	5791461	5791960	20	499	FAM208B	4.67679	0	0	up
chr10	101911281	101911860	20	579	ERLIN1	10.3744	0	0	up
chr6	83905561	83905940	20	379	RWDD2A	46.3659	0	0	up
chr11	46700341	46700775	20	434	ARHGAP1	210.355	0	0	up
chr4	122589201	122589660	20	459	ANXA5	14.2484	0	0	up
chr17	76221161	76221560	20	399	BIRC5	161.656	0	0	up
chr22	30775461	30775802	20	341	RNF215	26.2459	0	0	up
chrX	73808081	73808460	20	379	RLIM	628.619	0	0	up
chr4	77660321	77660800	20	479	SHROOM3	407.197	0	0	up
chr11	11979561	11979940	20	379	USP47	2441	0	0	up
chr6	43752461	43752900	20	439	VEGFA	71.0552	0	0	up
chr1	53153081	53153780	20	699	COA7	16.4185	0	0	up
chr6	97676769	97677260	20	491	MMS22L	12.1165	0	0	up
chr10	69676441	69676820	20	379	SIRT1	1781	0	0	up
chr8	21995581	21995920	20	339	REEP4	1511	0	0	up
chr11	63952881	63953420	20	539	STIP1	140.091	0	0	up
chr15	43658307	43658820	20	513	ZSCAN29	2.7092	0	0	up
chr5	179673601	179673980	20	379	MAPK9	185.545	0	0	up
chr11	66443361	66444200	20	839	RBM4B	7.83005	0	0	up
chr10	51224680	51225020	20	340	AGAP8	194.81	0	0	up
chr8	41401841	41402220	20	379	GINS4	512.818	0	0	up
chr1	118065621	118066080	20	459	MAN1A2	3.07896	0	0	up
chr1	9673061	9673500	20	439	TMEM201	269.431	0	0	up
chr7	74803921	74804380	20	459	GATSL2	8571	0	0	up
chr17	27232941	27233320	20	379	PHF12	448.419	0	0	up
chr15	78288921	78289300	20	379	TBC1D2B	100.048	0	0	up
chr3	141164621	141165000	20	379	ZBTB38	2.32256	0	0	up
chr1	89271521	89271900	20	379	PKN2	76.2381	0	0	up
chr1	162338081	162338560	20	479	NOS1AP	3931	0	0	up
chr18	28570261	28571140	20	879	DSC3	9.61675	0	0	up
chr19	41829261	41829640	20	379	CCDC97	86.7143	0	0	up
chr22	42610261	42610660	20	399	TCF20	2.27538	0	0	up
chr16	70414601	70414980	20	379	ST3GAL2	82.4286	0	0	up
chr1	90178561	90179400	20	839	LRRC8C	6.3299	0	0	up
chr12	62987701	62988080	20	379	MON2	1111	0	0	up
chr12	56146081	56146620	20	539	GDF11	168.273	0	0	up
chr20	307281	307660	20	379	SOX12	32.9608	0	0	up
chr8	104897525	104898000	20	475	RIMS2	427.777	0	0	up
chr12	109177821	109178200	20	379	SSH1	19.3516	0	0	up
chr20	62591001	62591380	20	379	ZNF512B	224.636	0	0	up
chr13	79190521	79190900	20	379	RNF219	53.6829	0	0	up
chr2	73453521	73453900	20	379	SMYD5	294.548	0	0	up
chr9	137328741	137329420	20	679	RXRA	300.259	0	0	up
chr15	70340261	70340840	20	579	TLE3	202.818	0	0	up
chr16	69148245	69148580	20	335	HAS3	5.25121	0	0	up
chr15	41272321	41272638	20	317	INO80	169.182	0	0	up
chr19	44500244	44500620	20	376	ZNF155	1841	0	0	up
chr19	34991241	34991620	20	379	WTIP	2101	0	0	up
chr15	78572761	78573140	20	379	DNAJA4	2311	0	0	up
chr19	49472381	49472760	20	379	GYS1	744.636	0	0	up
chr10	102721921	102722300	20	379	SLF2	151	0	0	up
chr19	42730881	42731340	20	459	ZNF526	885.516	0	0	up
chr17	79523910	79524560	20	650	NPLOC4	5.53728	0	0	up
chr2	42982681	42983140	20	459	MTA3	12841	0	0	up
chr17	47677161	47677500	20	339	SPOP	110.355	0	0	up
chr3	45960021	45960400	20	379	FYCO1	27.6667	0	0	up
chr18	60998601	60999134	20	533	KDSR	2.278	0	0	up
chr14	23652521	23652869	20	348	SLC7A8	759.182	0	0	up
chr2	128698921	128699700	20	779	SAP130	7.18169	0	0	up
chr19	17693001	17693420	20	419	COLGALT1	187.119	0	0	up
chr8	64122721	64123060	20	339	YTHDF3	137.364	0	0	up
chr19	13246561	13246940	20	379	NACC1	72.3115	0	0	up
chr20	57466361	57466840	20	479	GNAS	4.94753	0	0	up
chr8	1817359	1817660	20	301	ARHGEF10	1731	0	0	up
chr18	60383321	60384240	20	919	PHLPP1	236.714	0	0	up
chr19	40581101	40581440	20	339	ZNF780A	19.1991	0	0	up
chr10	102766821	102767200	20	379	LZTS2	12.7021	0	0	up
chr5	133916741	133917660	20	919	JADE2	244.407	0	0	up
chr16	31089721	31090140	20	419	ZNF646	369.537	0	0	up
chr17	42475421	42475800	20	379	GPATCH8	2271	0	0	up
chr19	2933941	2934480	20	539	ZNF77	618.805	0	0	up
chr10	63851901	63852640	20	739	ARID5B	3.56838	0	0	up
chr11	62368894	62369280	20	386	MTA2	280.048	0	0	up
chr20	57570241	57570600	20	359	CTSZ	2.57277	0	0	up
chr19	42703041	42703680	20	639	DEDD2	13.396	0	0	up
chr2	17836463	17836820	20	357	VSNL1	2.37573	0	0	up
chr9	136198381	136198860	20	479	SURF6	449.039	0	0	up
chr6	29795823	29796180	10.5638	357	HLA-G	321	2.73015e-11	1.94445e-10	up
chr10	99116581	99116953	20	372	RRP12	6.62541	0	0	up
chr7	102300181	102300530	20	349	SPDYE2	134.636	0	0	up
chr14	23815561	23815960	20	399	SLC22A17	1931	0	0	up
chr10	97918221	97918600	20	379	ZNF518A	35.4144	0	0	up
chr12	12982461	12982915	20	454	DDX47	3.14003	0	0	up
chr18	43429621	43430020	20	399	EPG5	86.2381	0	0	up
chr2	130909161	130910060	20	899	SMPD4	8.27513	0	0	up
chr17	7474881	7475287	20	406	SENP3	807.667	0	0	up
chr16	632901	633280	20	379	PIGQ	4.80748	0	0	up
chr15	41961181	41962120	20	939	MGA	22.3764	0	0	up
chr2	197628301	197628680	20	379	GTF3C3	1681	0	0	up
chr6	33268521	33268960	20	439	TAPBP	128.521	0	0	up
chr17	1963461	1963920	20	459	SMG6	378.273	0	0	up
chr16	85124261	85124640	20	379	KIAA0513	1331	0	0	up
chr7	100463561	100463940	20	379	SLC12A9	279.537	0	0	up
chr1	12337561	12337940	20	379	VPS13D	119.018	0	0	up
chrX	152037521	152037907	20	386	NSDHL	5211	0	0	up
chr2	27002921	27003380	20	459	SLC35F6	28591	0	0	up
chr3	49050781	49051260	20	479	WDR6	2.27104	0	0	up
chr1	183155173	183155566	20	393	LAMC2	6.85635	0	0	up
chr1	156108870	156109180	20	310	LMNA	1091.91	0	0	up
chrX	152914686	152915120	20	434	DUSP9	1001	0	0	up
chr4	1984721	1985230	20	509	NELFA	70.0062	0	0	up
chr19	7963701	7964920	20	1219	LRRC8E	145.507	0	0	up
chr1	29475221	29475600	20	379	SRSF4	2.99753	0	0	up
chr3	88189301	88189980	20	679	ZNF654	20.8299	0	0	up
chr17	42188096	42188400	20	304	HDAC5	1871	0	0	up
chr9	103213061	103213380	20	319	MSANTD3	32.7544	0	0	up
chr4	144134841	144135460	20	619	USP38	119.169	0	0	up
chr11	12959761	12960140	20	379	TEAD1	414.662	0	0	up
chr1	109793621	109794480	20	859	CELSR2	611	0	0	up
chr9	123580061	123580441	20	380	PSMD5	4.87665	0	0	up
chr16	396147	396500	20	353	AXIN1	5.78681	0	0	up
chr1	109234931	109235280	20	349	PRPF38B	1341	0	0	up
chr10	75258081	75258460	20	379	USP54	3371	0	0	up
chr10	116055441	116055820	20	379	AFAP1L2	68.5309	0	0	up
chr20	34329862	34330258	20	396	RBM39	162.209	0	0	up
chr9	131679281	131679780	20	499	LRRC8A	6.27082	0	0	up
chr17	39670041	39670420	20	379	KRT15	7131	0	0	up
chr1	33789561	33790060	13.8147	499	PHC2	2.02334	1.53211e-14	1.11255e-13	up
chr9	131395501	131395944	20	443	SPTAN1	3.00457	0	0	up
chr3	9517501	9518040	20	539	SETD5	2.03916	0	0	up
chrX	118723541	118723920	20	379	NKRF	45.0541	0	0	up
chr7	5107921	5108680	20	759	RBAK	305.545	0	0	up
chr9	130265121	130265660	20	539	LRSAM1	371.952	0	0	up
chr22	19163121	19163500	20	379	SLC25A1	76.2381	0	0	up
chr10	5772481	5773166	20	685	FAM208B	22.5772	0	0	up
chr5	140782521	140783020	20	499	PCDHGA9	184.443	0	0	up
chr3	178742541	178742920	20	379	ZMAT3	157.364	0	0	up
chr19	12297421	12297860	20	439	ZNF136	171.549	0	0	up
chr5	154193446	154193780	20	334	LARP1	188.255	0	0	up
chr1	16053508	16053820	20	312	PLEKHM2	28.1831	0	0	up
chr7	96640041	96640352	20	311	DLX6	1311	0	0	up
chr1	21070521	21070900	20	379	HP1BP3	361.968	0	0	up
chr16	89334461	89334840	20	379	ANKRD11	18.3874	0	0	up
chr3	47892481	47892860	20	379	MAP4	280.091	0	0	up
chr19	747781	748240	20	459	PALM	207.341	0	0	up
chr1	158064581	158064960	20	379	KIRREL	86.7143	0	0	up
chr3	5024961	5025540	20	579	BHLHE40	21.5785	0	0	up
chr11	94864941	94865720	20	779	ENDOD1	685.902	0	0	up
chr10	97916201	97917060	20	859	ZNF518A	505.257	0	0	up
chr1	1682670	1683440	20	770	NADK	389.855	0	0	up
chr1	150547861	150548240	20	379	MCL1	169.387	0	0	up
chr3	10290921	10291298	20	377	TATDN2	40.2683	0	0	up
chr5	140894582	140894980	20	398	DIAPH1	5.26854	0	0	up
chr9	34241441	34241840	20	399	UBAP1	65.5902	0	0	up
chr10	97918781	97919180	20	399	ZNF518A	822.905	0	0	up
chr21	45402941	45403320	20	379	AGPAT3	32.3725	0	0	up
chr1	27277921	27278320	20	399	KDF1	79.8525	0	0	up
chr6	147885529	147885960	20	431	SAMD5	120.474	0	0	up
chr17	45018401	45018733	20	332	GOSR2	433.903	0	0	up
chrX	54472201	54472847	20	646	FGD1	326.854	0	0	up
chr12	94963801	94964540	20	739	TMCC3	6.96158	0	0	up
chr16	2510816	2511140	20	324	C16orf59	325.545	0	0	up
chr22	39909561	39910000	20	439	MIEF1	8.21746	0	0	up
chr6	170102941	170103320	20	379	C6orf120	3.12735	0	0	up
chr22	30416061	30416440	20	379	MTMR3	8.65727	0	0	up
chr8	25128305	25128620	20	315	DOCK5	177.364	0	0	up
chr17	1962101	1962480	20	379	HIC1	28.8049	0	0	up
chr4	153896621	153897000	20	379	FHDC1	154.636	0	0	up
chr1	38155761	38156140	20	379	C1orf109	1941	0	0	up
chr3	49094181	49094560	20	379	QRICH1	1281	0	0	up
chr7	150755501	150756040	20	539	SLC4A2	534.333	0	0	up
chr17	61666401	61666780	20	379	DCAF7	325.545	0	0	up
chr3	49306029	49306500	20	471	C3orf62	46.2381	0	0	up
chr5	172396421	172396774	20	353	RPL26L1	5.36079	0	0	up
chr11	85375161	85375840	20	679	CREBZF	7.43647	0	0	up
chr9	131938761	131939220	20	459	IER5L	7.4892	0	0	up
chrX	107683073	107683436	20	363	COL4A5	235.545	0	0	up
chrX	151886121	151886720	20	599	MAGEA2	201.784	0	0	up
chr1	113459861	113460620	20	759	SLC16A1	2.49526	0	0	up
chr20	3850541	3850900	20	359	MAVS	1231	0	0	up
chr11	1490941	1491300	20	359	MOB2	25.878	0	0	up
chr19	616781	617159	20	378	HCN2	150.091	0	0	up
chr20	62330661	62331140	20	479	ARFRP1	245.426	0	0	up
chr5	177631548	177632047	20	499	HNRNPAB	121.976	0	0	up
chr19	56658258	56658578	20	320	ZNF444	141	0	0	up
chr15	44096732	44097474	20	742	MFAP1	11.4584	0	0	up
chr14	100762001	100762400	20	399	SLC25A29	557.129	0	0	up
chrX	39911261	39911640	20	379	BCOR	34.4426	0	0	up
chr10	102767581	102768040	5.6464	459	PDZD7	19.1818	2.25733e-06	1.54853e-05	up
chr17	8279217	8279580	20	363	KRBA2	1134.64	0	0	up
chr16	75203150	75203600	20	450	ZFP1	1137.36	0	0	up
chr11	65421066	65421440	20	374	RELA	4.52815	0	0	up
chr19	6368581	6368915	20	334	CLPP	3.86846	0	0	up
chr6	8413481	8413932	20	451	SLC35B3	175.397	0	0	up
chrX	84526421	84527120	20	699	ZNF711	270.091	0	0	up
chr9	27329901	27330280	20	379	MOB3B	183.727	0	0	up
chr11	18300361	18300820	20	459	HPS5	812.905	0	0	up
chr1	33058681	33059060	20	379	ZBTB8A	105.762	0	0	up
chr9	134615156	134615461	20	305	RAPGEF1	2471	0	0	up
chr12	70748361	70748773	20	412	CNOT2	435.902	0	0	up
chr1	116233981	116234480	20	499	VANGL1	4.11309	0	0	up
chr16	89293701	89294800	20	1099	ZNF778	9.22549	0	0	up
chr7	107258772	107259140	20	368	BCAP29	1691	0	0	up
chr12	50571141	50571540	20	399	LIMA1	10.0199	0	0	up
chr7	82584121	82584500	20	379	PCLO	697.364	0	0	up
chr12	106632421	106632940	20	519	CKAP4	4.88794	0	0	up
chr22	38611321	38611760	20	439	MAFF	1471	0	0	up
chr14	105416941	105417780	20	839	AHNAK2	4.93141	0	0	up
chr5	179339501	179339920	20	419	RNF130	323.787	0	0	up
chr16	108341	108720	20	379	RHBDF1	302.818	0	0	up
chr2	219139801	219140300	20	499	TMBIM1	229.308	0	0	up
chr19	19114976	19115320	20	344	SUGP2	1651	0	0	up
chr17	42269401	42269780	20	379	ATXN7L3	45.1935	0	0	up
chrX	106072441	106072980	20	539	TBC1D8B	3451	0	0	up
chr2	135206781	135207240	20	459	MGAT5	84.5484	0	0	up
chr14	64998681	64999100	20	419	ZBTB1	291.952	0	0	up
chr19	34305241	34305620	20	379	KCTD15	9891	0	0	up
chr19	34891881	34892740	20	859	GPI	236.83	0	0	up
chr12	54762921	54763300	20	379	ZNF385A	151.909	0	0	up
chr2	106509661	106510040	20	379	NCK2	41.9524	0	0	up
chr17	27956901	27957380	20	479	SSH2	217.667	0	0	up
chr17	4442781	4443160	20	379	MYBBP1A	33.459	0	0	up
chr16	30771941	30772497	20	556	PHKG2	261.909	0	0	up
chrX	153814681	153815060	20	379	CTAG1A	157.364	0	0	up
chr12	112598441	112598820	20	379	HECTD4	3251	0	0	up
chr17	5345481	5345860	20	379	DHX33	330.677	0	0	up
chr1	117118701	117119060	20	359	IGSF3	1661	0	0	up
chr8	57905801	57906180	20	379	IMPAD1	1471	0	0	up
chr3	69220761	69221132	20	371	FRMD4B	474.226	0	0	up
chr16	3014301	3014615	20	314	KREMEN2	1391	0	0	up
chr19	41859081	41859460	20	379	TGFB1	368.143	0	0	up
chr16	89343885	89344240	20	355	AX748291	89.0952	0	0	up
chr5	127419501	127419880	20	379	SLC12A2	1621	0	0	up
chr22	31601521	31601880	20	359	RNF185	47.0656	0	0	up
chr18	77896921	77897380	20	459	ADNP2	1141.95	0	0	up
chr4	154216721	154217100	20	379	TRIM2	30.5082	0	0	up
chr5	114878921	114879380	20	459	FEM1C	4.2328	0	0	up
chr10	104678221	104679040	20	819	CNNM2	5.69813	0	0	up
chr2	43450721	43451320	20	599	ZFP36L2	11.3462	0	0	up
chr11	66112842	66113711	20	869	B4GAT1	3.73744	0	0	up
chr17	42755741	42756360	20	619	CCDC43	29.1953	0	0	up
chr2	97475241	97475620	20	379	CNNM4	361.976	0	0	up
chr20	34091541	34092060	20	519	CEP250	70.0323	0	0	up
chr2	223806421	223806800	20	379	ACSL3	375.762	0	0	up
chr10	115612521	115612900	20	379	DCLRE1A	2.13697	0	0	up
chr5	176492821	176493180	20	359	ZNF346	1341	0	0	up
chr19	49844321	49844694	20	373	TEAD2	5321	0	0	up
chr19	2100986	2101520	20	534	AP3D1	5.5859	0	0	up
chr11	107197321	107197700	20	379	CWF19L2	471	0	0	up
chr1	153744815	153745140	20	325	INTS3	959.182	0	0	up
chr8	144378221	144378600	20	379	ZNF696	511	0	0	up
chr2	25043141	25043760	20	619	CENPO	384.239	0	0	up
chr1	244218381	244218860	20	479	ZBTB18	3.85296	0	0	up
chr5	70248265	70248840	20	575	SMN2	4.91594	0	0	up
chr16	11643061	11643601	20	540	LITAF	6.97976	0	0	up
chr19	16466221	16466600	20	379	EPS15L1	3.04907	0	0	up
chr2	64685521	64685900	20	379	LGALSL	7.68534	0	0	up
chr3	42680861	42681240	20	379	NKTR	162.818	0	0	up
chr22	42981041	42981974	20	933	POLDIP3	3.64404	0	0	up
chr6	42151221	42151660	20	439	GUCA1B	600.268	0	0	up
chr12	122268061	122268600	20	539	SETD1B	4.16591	0	0	up
chr9	138824814	138825240	20	426	UBAC1	9.7995	0	0	up
chr3	196050521	196050868	20	347	TM4SF19	362.818	0	0	up
chr7	91737807	91738180	20	373	AKAP9	192.818	0	0	up
chr7	140424601	140424980	20	379	BRAF	1801	0	0	up
chr20	308541	309020	20	479	SOX12	2.92704	0	0	up
chr22	22114841	22115220	20	379	MAPK1	1130.09	0	0	up
chr7	44807741	44808480	20	739	ZMIZ2	4.5908	0	0	up
chr6	128291041	128291420	20	379	PTPRK	1601	0	0	up
chr16	2688001	2688440	20	439	AK056253	113.519	0	0	up
chr12	1017640	1018460	20	820	WNK1	8.38471	0	0	up
chr2	203630481	203630860	20	379	FAM117B	8.37557	0	0	up
chr15	75015141	75015467	20	326	CYP1A1	25.4199	0	0	up
chr1	109817001	109817380	20	379	CELSR2	1581	0	0	up
chr1	213070021	213070400	20	379	FLVCR1	159.182	0	0	up
chr3	49694561	49695120	20	559	BSN	1721	0	0	up
chr8	32505021	32505400	20	379	NRG1	86.2381	0	0	up
chr6	28358461	28359020	20	559	ZSCAN12	1671	0	0	up
chr10	105363241	105363546	20	305	SH3PXD2A	2.36469	0	0	up
chr5	140308381	140309020	12.4058	639	PCDHAC1	381	3.92797e-13	2.82852e-12	up
chr14	50360681	50361000	20	319	ARF6	2.1915	0	0	up
chr10	5790761	5791420	20	659	FAM208B	15.5489	0	0	up
chr19	11242481	11242860	20	379	LDLR	47.3415	0	0	up
chr17	60023381	60023920	20	539	MED13	241.123	0	0	up
chr1	46827561	46827940	20	379	NSUN4	65.7059	0	0	up
chr1	201301641	201302121	20	480	PKP1	411	0	0	up
chr17	49238461	49239220	20	759	NME1	234.063	0	0	up
chr19	15540461	15540840	20	379	WIZ	1711	0	0	up
chr12	76741061	76741440	20	379	BBS10	268.143	0	0	up
chr19	15511960	15512414	20	454	AKAP8L	3.64374	0	0	up
chr6	1390068	1390400	20	332	FOXF2	1061	0	0	up
chr9	38396021	38396440	20	419	ALDH1B1	326.545	0	0	up
chr3	120499889	120500240	20	351	GTF2E1	1649.18	0	0	up
chr5	142601922	142602460	20	538	ARHGAP26	109.293	0	0	up
chr22	42606881	42607260	20	379	TCF20	5441	0	0	up
chr7	40134581	40135180	20	599	CDK13	241.952	0	0	up
chr3	36898481	36898860	20	379	TRANK1	1711	0	0	up
chr17	78973421	78973840	20	419	CHMP6	28.4854	0	0	up
chr16	88922160	88922560	20	400	GALNS	12931	0	0	up
chr10	120513907	120514420	20	513	CACUL1	15401	0	0	up
chr19	55994841	55995300	20	459	ZNF628	112.935	0	0	up
chrX	47917821	47918200	20	379	ZNF630	161	0	0	up
chrX	23411761	23412140	20	379	PTCHD1	341.909	0	0	up
chr21	47743361	47743840	20	479	BC031638	635.762	0	0	up
chr19	55758244	55758560	20	316	PPP6R1	355.762	0	0	up
chr14	93649641	93650707	20	1066	MOAP1	526.679	0	0	up
chr17	33594361	33594740	20	379	SLFN5	1971	0	0	up
chr2	20403681	20404052	20	371	SDC1	4.51002	0	0	up
chr2	71167641	71168180	20	539	AC007040.11	11261	0	0	up
chr11	82880181	82880560	20	379	PCF11	85.7619	0	0	up
chrX	17393542	17394060	20	518	NHS	83.381	0	0	up
chr14	73687641	73688020	20	379	PSEN1	2981	0	0	up
chr4	88035561	88035940	20	379	AFF1	57.129	0	0	up
chrX	132090861	132091180	20	319	HS6ST2	155.545	0	0	up
chr9	128064261	128064640	20	379	GAPVD1	9.90212	0	0	up
chr17	42882521	42883200	20	679	GJC1	71.1657	0	0	up
chr1	237064441	237064820	20	379	MTR	137.667	0	0	up
chr12	99020021	99020520	20	499	IKBIP	3.84385	0	0	up
chr18	19103181	19103560	20	379	GREB1L	20901	0	0	up
chr11	66435001	66435540	20	539	RBM4	768.143	0	0	up
chr10	102748761	102749140	20	379	C10orf2	3991	0	0	up
chr3	129023661	129024100	20	439	HMCES	6.28909	0	0	up
chr5	132092141	132092520	20	379	SEPT8	171.952	0	0	up
chr3	196612881	196613260	20	379	SENP5	2.32136	0	0	up
chr6	13358541	13358920	20	379	AK127555	149.182	0	0	up
chr5	149374361	149375120	20	759	TIGD6	717.774	0	0	up
chr14	105270361	105270740	20	379	ZBTB42	1931	0	0	up
chr16	66918133	66918480	20	347	PDP2	44.8462	0	0	up
chr9	114981161	114981640	20	479	PTBP3	61.7425	0	0	up
chr1	214820041	214820440	20	399	CENPF	4.65281	0	0	up
chrX	64734481	64734853	20	372	LAS1L	197.364	0	0	up
chr10	125805261	125805960	20	699	CHST15	12.5799	0	0	up
chr11	102220921	102221480	20	559	BIRC2	4.65366	0	0	up
chr11	130079741	130080257	20	516	ST14	2.75009	0	0	up
chr17	29226461	29226840	20	379	TEFM	161.976	0	0	up
chr11	66394081	66394540	20	459	RBM14	2.21196	0	0	up
chr19	36726681	36727540	20	859	ZNF146	11.3138	0	0	up
chr20	43995601	43995980	20	379	SYS1	50.2958	0	0	up
chr2	71360301	71360706	20	405	MPHOSPH10	70.0616	0	0	up
chr19	3535481	3535860	20	379	FZR1	2.28326	0	0	up
chr5	137088621	137089520	20	899	HNRNPA0	2.17313	0	0	up
chr10	97921201	97921580	20	379	ZNF518A	6541	0	0	up
chr6	35801061	35801500	20	439	SRPK1	9.44736	0	0	up
chr19	53911581	53911960	20	379	ZNF765	196.455	0	0	up
chr2	24991461	24991860	20	399	NCOA1	363.857	0	0	up
chr8	145746601	145747100	20	499	LRRC14	43.9703	0	0	up
chr17	34854061	34854480	20	419	ZNHIT3	13261	0	0	up
chr7	92236281	92236740	20	459	CDK6	25021	0	0	up
chr3	20211961	20212307	20	346	SGOL1	147.667	0	0	up
chr9	135139401	135140020	20	619	SETX	2.35988	0	0	up
chr7	6448746	6449120	8.97017	374	DAGLB	2.10749	1.07111e-09	7.55482e-09	up
chr2	70315341	70315960	20	619	PCBP1	3.27516	0	0	up
chr17	37682161	37682569	20	408	CDK12	14.7398	0	0	up
chr14	24616658	24617060	20	402	RNF31	143.727	0	0	up
chr13	21752441	21752820	20	379	MRPL57	1711	0	0	up
chr11	94730761	94731200	20	439	KDM4D	51	0	0	up
chr17	48940521	48941524	20	1003	TOB1	3.16111	0	0	up
chr5	148875741	148876080	20	339	CSNK1A1	1057.19	0	0	up
chr1	38322922	38323240	20	318	MTF1	13.7869	0	0	up
chr18	11884061	11884660	20	599	GNAL	114.239	0	0	up
chr3	52028421	52028800	20	379	RPL29	1771	0	0	up
chr20	62905061	62905540	20	479	PCMTD2	111.645	0	0	up
chr15	52900764	52901400	20	636	FAM214A	213.67	0	0	up
chr10	128076761	128077127	20	366	ADAM12	138.143	0	0	up
chr19	58983541	58983920	20	379	ZNF324	1761	0	0	up
chr3	101283881	101284480	20	599	TRMT10C	12.7091	0	0	up
chr15	93443701	93444054	20	353	CHD2	2031	0	0	up
chr2	166626901	166627280	20	379	GALNT3	183.258	0	0	up
chr20	47864141	47864520	20	379	ZNFX1	22.6216	0	0	up
chr19	34859421	34859800	20	379	GPI	3.28062	0	0	up
chrX	1712561	1713100	20	539	AKAP17A	270.508	0	0	up
chr1	10522321	10523100	20	779	DFFA	561	0	0	up
chr3	10142871	10143380	20	509	FANCD2	199.71	0	0	up
chrX	128939861	128940240	20	379	ZDHHC9	24.5165	0	0	up
chr3	101389741	101390120	20	379	ZBTB11	9511	0	0	up
chr17	21144301	21144920	20	619	NATD1	70.6774	0	0	up
chr15	85415641	85416020	20	379	ALPK3	1251	0	0	up
chr16	57494781	57495187	20	406	COQ9	4.56765	0	0	up
chr14	23548881	23549380	20	499	ACIN1	324.171	0	0	up
chr7	138989381	138989760	20	379	UBN2	14291	0	0	up
chr10	43882181	43882820	20	639	HNRNPF	9.55121	0	0	up
chr4	69362701	69363080	20	379	TMPRSS11E	436.455	0	0	up
chr2	71653941	71654544	20	603	ZNF638	6.44957	0	0	up
chr19	48182261	48182640	20	379	GLTSCR1	2301	0	0	up
chr17	46135981	46136560	20	579	NFE2L1	10.0922	0	0	up
chrX	38664621	38665000	20	379	MID1IP1	4.75465	0	0	up
chr6	27776061	27776440	20	379	HIST1H2AI	3.39786	0	0	up
chr1	36645848	36646360	20	512	MAP7D1	6.78911	0	0	up
chr10	102034681	102035060	20	379	BLOC1S2	1455.55	0	0	up
chr9	88247581	88247960	20	379	AGTPBP1	37.5854	0	0	up
chr1	2241001	2241380	20	379	SKI	2381	0	0	up
chr11	95710701	95711220	20	519	MAML2	723.381	0	0	up
chr3	11599881	11600260	20	379	VGLL4	12131	0	0	up
chr22	40807181	40807500	20	319	MKL1	28.2131	0	0	up
chr1	220870481	220871020	20	539	C1orf115	17.0449	0	0	up
chr2	65299921	65300300	20	379	CEP68	1901	0	0	up
chr22	36885961	36886314	20	353	FOXRED2	3.17888	0	0	up
chr3	71804501	71805020	20	519	GPR27	848.273	0	0	up
chr14	69865521	69865900	20	379	SLC39A9	12.1916	0	0	up
chr3	141013061	141013440	20	379	PXYLP1	189.182	0	0	up
chr5	14508141	14508700	20	559	TRIO	2.92398	0	0	up
chr13	73320638	73321060	20	422	BORA	508.541	0	0	up
chr1	16268363	16268720	20	357	ZBTB17	2.78027	0	0	up
chr16	23681061	23681380	20	319	DCTN5	74.8095	0	0	up
chr3	88205421	88205860	20	439	C3orf38	2.86725	0	0	up
chr13	46530801	46531432	20	631	ZC3H13	312.677	0	0	up
chr3	47163521	47164120	20	599	SETD2	298.748	0	0	up
chr21	45746921	45747264	20	343	PFKL	86.7143	0	0	up
chr22	30416501	30416873	20	372	MTMR3	17.3736	0	0	up
chr20	49626361	49626740	20	379	KCNG1	1791	0	0	up
chr14	105404501	105405020	20	519	AHNAK2	84.1707	0	0	up
chr3	172349441	172349820	20	379	NCEH1	8701	0	0	up
chr17	7461621	7462000	20	379	TNFSF13	1551	0	0	up
chr20	60869781	60870160	20	379	OSBPL2	125.545	0	0	up
chr6	18465157	18465700	20	543	RNF144B	79.5714	0	0	up
chr10	13699221	13699522	20	301	FRMD4A	137.364	0	0	up
chr10	88996341	88996665	20	324	NUTM2A	2031	0	0	up
chr8	145066941	145067320	20	379	GRINA	3141	0	0	up
chr2	232673221	232673600	20	379	COPS7B	6.63858	0	0	up
chr6	30558311	30558920	20	609	ABCF1	6.99546	0	0	up
chr1	182992941	182993269	20	328	LAMC1	3.43932	0	0	up
chr11	46563494	46564160	20	666	AMBRA1	12471	0	0	up
chr11	75852181	75852680	20	499	UVRAG	20.8901	0	0	up
chr3	44636321	44636880	20	559	ZNF660	1791	0	0	up
chr20	34797409	34797780	20	371	EPB41L1	146.161	0	0	up
chr3	50192491	50192860	20	369	SEMA3F	135.545	0	0	up
chr1	204380521	204380900	20	379	PPP1R15B	64.871	0	0	up
chr21	45564702	45565020	20	318	C21orf33	11.7031	0	0	up
chr11	64005881	64006520	20	639	VEGFB	65.2324	0	0	up
chr17	74732741	74733173	20	432	MFSD11	186.806	0	0	up
chr2	158114801	158115180	20	379	GALNT5	29.8732	0	0	up
chr12	56397881	56398980	20	1099	SUOX	4.43305	0	0	up
chr12	46321421	46321920	20	499	SCAF11	102.018	0	0	up
chr5	180274821	180275300	20	479	ZFP62	10.4613	0	0	up
chr5	135489280	135489780	20	500	SMAD5	2.89769	0	0	up
chr4	175412221	175412600	20	379	HPGD	2101	0	0	up
chr3	136574061	136574460	20	399	SLC35G2	12.2811	0	0	up
chr7	6639459	6639987	20	528	C7orf26	19.2791	0	0	up
chr11	119981993	119982380	20	387	TRIM29	262.148	0	0	up
chr3	33194621	33195000	20	379	SUSD5	6401	0	0	up
chr19	3611741	3612320	20	579	CACTIN	119.387	0	0	up
chrX	55207861	55208380	12.4058	519	MTRNR2L10	381	3.92797e-13	2.82852e-12	up
chr9	139735141	139735460	20	319	RABL6	110.608	0	0	up
chr1	117119721	117120184	20	463	IGSF3	4.12629	0	0	up
chr10	79581521	79581859	20	338	DLG5	60.3443	0	0	up
chr2	172290760	172291060	20	300	DCAF17	2621	0	0	up
chr5	453484	454166	20	682	EXOC3	5.96436	0	0	up
chr2	202625721	202626220	20	499	ALS2	344.636	0	0	up
chr2	233635641	233636020	20	379	KCNJ13	148.273	0	0	up
chr9	134371661	134372100	20	439	PRRC2B	11.9374	0	0	up
chr8	75156763	75157260	20	497	JPH1	1656.45	0	0	up
chr12	120123761	120124260	20	499	CIT	357.364	0	0	up
chr10	43326461	43327040	20	579	BMS1	6.3176	0	0	up
chr7	64291828	64292240	20	412	ZNF138	34201	0	0	up
chr7	73790381	73790900	20	519	CLIP2	97.8421	0	0	up
chr15	73594953	73595400	20	447	NEO1	8.91961	0	0	up
chr22	29696111	29696440	20	329	EWSR1	5.70447	0	0	up
chr17	65074401	65074702	20	301	HELZ	1881	0	0	up
chr11	72003721	72004200	20	479	CLPB	46.045	0	0	up
chr21	34924801	34926380	20	1579	SON	5.39356	0	0	up
chr19	11616730	11617040	20	310	ECSIT	34.3333	0	0	up
chr14	92435761	92436100	20	339	TRIP11	1901	0	0	up
chr11	45230441	45230820	20	379	PRDM11	148.273	0	0	up
chr16	30545861	30546260	20	399	ZNF747	101.952	0	0	up
chrY	256001	256380	20	379	PPP2R3B	133.727	0	0	up
chr5	71491441	71492100	20	659	MAP1B	4.18741	0	0	up
chr7	6200185	6200960	20	775	USP42	1328.62	0	0	up
chr13	41134021	41134400	20	379	FOXO1	26.2113	0	0	up
chr4	54439881	54440255	20	374	LNX1	164.636	0	0	up
chr13	45007941	45008340	20	399	TSC22D1	7.45257	0	0	up
chr7	92235661	92236060	20	399	CDK6	556.61	0	0	up
chr9	139100721	139101121	20	400	QSOX2	120.011	0	0	up
chr12	7045461	7045860	20	399	ATN1	32.8812	0	0	up
chr20	4680201	4681080	20	879	PRNP	5.23739	0	0	up
chr1	981776	982115	20	339	AGRN	83.439	0	0	up
chr13	98674081	98674440	20	359	IPO5	2.66266	0	0	up
chr5	140531661	140532220	20	559	PCDHB6	3611	0	0	up
chr2	135711521	135712340	20	819	CCNT2	3.28521	0	0	up
chr19	15989001	15989560	10.8713	559	CYP4F2	331	1.34506e-11	9.59775e-11	up
chr19	47724581	47725100	20	519	BBC3	40.3548	0	0	up
chr10	75258561	75258946	20	385	USP54	82.8182	0	0	up
chr12	65108221	65108600	20	379	GNS	2101	0	0	up
chr9	74970701	74971017	20	316	ZFAND5	8.78781	0	0	up
chr20	50768881	50769280	20	399	ZFP64	61.7843	0	0	up
chr9	124545301	124545760	20	459	DAB2IP	663.857	0	0	up
chr1	200817761	200818360	20	599	CAMSAP2	2.79238	0	0	up
chr10	75289900	75290260	20	360	USP54	168.143	0	0	up
chr5	141244381	141244940	20	559	PCDH1	68.541	0	0	up
chr19	11944321	11945020	20	699	ZNF440	64.5802	0	0	up
chr17	3564121	3564500	20	379	CTNS	1371	0	0	up
chr13	45149721	45150180	20	459	TSC22D1	50.1549	0	0	up
chr19	44933861	44934320	20	459	ZNF229	45.5161	0	0	up
chr1	92642385	92643040	20	655	KIAA1107	790.524	0	0	up
chr22	41626661	41627160	20	499	L3MBTL2	120.63	0	0	up
chr2	109381541	109382580	20	1039	RANBP2	7.78588	0	0	up
chr2	101009081	101009440	5.35413	359	CHST10	18.2727	4.42453e-06	3.02304e-05	up
chrX	68382461	68382820	20	359	PJA1	3.09935	0	0	up
chr17	17070121	17070500	20	379	MPRIP	1851	0	0	up
chr9	102733841	102734220	20	379	STX17	208.273	0	0	up
chr3	9290901	9291280	20	379	SRGAP3	2011	0	0	up
chr6	20402301	20402800	20	499	E2F3	3.36824	0	0	up
chr10	120896481	120896800	20	319	FAM45A	214.636	0	0	up
chr7	10972961	10973319	20	358	NDUFA4	5.18207	0	0	up
chr19	58353161	58353540	20	379	ZNF587B	297.364	0	0	up
chr16	75262927	75263360	20	433	BCAR1	139.095	0	0	up
chr22	50961941	50962600	20	659	NCAPH2	6.13215	0	0	up
chr1	235714001	235714440	20	439	GNG4	19111	0	0	up
chr2	38522781	38523180	20	399	ATL2	319.033	0	0	up
chr20	39803221	39803600	20	379	PLCG1	161.323	0	0	up
chr17	19237701	19238080	20	379	EPN2	1941	0	0	up
chr1	205053321	205053645	20	324	TMEM81	1621	0	0	up
chr1	220170324	220170684	20	360	EPRS	2.35791	0	0	up
chr2	75060741	75061120	20	379	HK2	92.4286	0	0	up
chr9	70647681	70648020	20	339	AL591479.1	51.6452	0	0	up
chr14	100758621	100759000	20	379	SLC25A29	1621	0	0	up
chr9	139368781	139369400	20	619	SEC16A	3.11972	0	0	up
chr17	1684301	1684680	20	379	SMYD4	2321	0	0	up
chr11	73114801	73115280	20	479	FAM168A	624.415	0	0	up
chr16	28550116	28550420	20	304	NUPR1	264.333	0	0	up
chr9	135205121	135205480	20	359	SETX	166.238	0	0	up
chr17	62495901	62496300	20	399	DDX5	3.48092	0	0	up
chr2	165550881	165551260	20	379	COBLL1	87.1905	0	0	up
chr7	102389441	102389820	20	379	FAM185A	1891	0	0	up
chr3	196198261	196199643	20	1382	RNF168	144.767	0	0	up
chr11	57466581	57466890	20	309	ZDHHC5	3.27117	0	0	up
chr2	152321761	152322600	20	839	RIF1	7.44317	0	0	up
chr2	24253281	24253780	20	499	C2orf44	90.5238	0	0	up
chr17	46127968	46128480	20	512	NFE2L1	3.90214	0	0	up
chr9	88938281	88938720	20	439	ZCCHC6	629.537	0	0	up
chr17	42270001	42270380	20	379	ATXN7L3	83.5806	0	0	up
chr12	92537481	92537860	20	379	BTG1	120.78	0	0	up
chr7	4803501	4803940	20	439	FOXK1	256.41	0	0	up
chr8	144991061	144991840	20	779	PLEC	11.4155	0	0	up
chr17	7363941	7364700	20	759	ZBTB4	206.842	0	0	up
chr19	15272201	15272525	15.0003	324	NOTCH3	2.04486	9.99201e-16	7.30423e-15	up
chr11	68707001	68707940	20	939	IGHMBP2	250.337	0	0	up
chr20	3028380	3028680	20	300	MRPS26	189.025	0	0	up
chr17	3563529	3564040	20	511	CTNS	1233.82	0	0	up
chr19	58352621	58353000	20	379	ZNF587B	1891	0	0	up
chr2	43450441	43450840	20	399	ZFP36L2	2711	0	0	up
chr2	27593362	27593673	20	311	SNX17	876.455	0	0	up
chr6	17629201	17629600	20	399	NUP153	2.13316	0	0	up
chr16	90001981	90002360	20	379	TUBB3	13.2777	0	0	up
chrX	48834461	48834847	20	386	GRIPAP1	3371	0	0	up
chr8	22876961	22877340	7.99528	379	RHOBTB2	26.4545	1.01092e-08	7.08087e-08	up
chr12	56736721	56737040	20	319	STAT2	1711	0	0	up
chr14	23346561	23347291	20	730	LRP10	7.08267	0	0	up
chr11	63676541	63676880	20	339	MARK2	1841	0	0	up
chr17	43182986	43183380	20	394	NMT1	2.37525	0	0	up
chr2	96919361	96919853	20	492	TMEM127	371.27	0	0	up
chr9	133579781	133580160	20	379	EXOSC2	1222.82	0	0	up
chr17	18906941	18907280	20	339	FAM83G	26.6436	0	0	up
chr12	862801	863200	20	399	WNK1	143.198	0	0	up
chr14	75264941	75265340	20	399	YLPM1	37.0423	0	0	up
chr1	40980321	40980860	20	539	EXO5	379.732	0	0	up
chr9	44401941	44402427	20	486	BX088651.1	1241	0	0	up
chr17	40962701	40963080	20	379	CNTD1	342.905	0	0	up
chr17	2322621	2323120	20	499	METTL16	27.7814	0	0	up
chr12	107712501	107713120	20	619	BTBD11	3.19405	0	0	up
chr12	107371981	107372440	20	459	MTERF2	12.8001	0	0	up
chr2	209219913	209220220	20	307	PIKFYVE	46.8537	0	0	up
chr15	72074281	72074780	20	499	THSD4	1373.38	0	0	up
chr19	3491301	3491809	20	508	DOHH	147.667	0	0	up
chr2	8823881	8824320	20	439	ID2	99.7578	0	0	up
chr19	10941801	10942180	20	379	DNM2	200.091	0	0	up
chr17	40714481	40714820	20	339	COASY	92.9048	0	0	up
chr7	2119332	2119648	20	316	MAD1L1	1711	0	0	up
chr14	64519481	64520100	20	619	SYNE2	34.937	0	0	up
chr17	74078281	74078660	20	379	EXOC7	119.095	0	0	up
chr11	799181	799560	20	379	PIDD1	1961	0	0	up
chr6	41566561	41567160	20	599	FOXP4	129.71	0	0	up
chr7	75165301	75165760	20	459	HIP1	4.17202	0	0	up
chr4	88258201	88258518	20	317	HSD17B11	431.909	0	0	up
chr12	12271641	12272020	20	379	LRP6	7521	0	0	up
chr22	43088921	43089460	20	539	A4GALT	27.281	0	0	up
chr1	113657061	113657440	20	379	LRIG2	182.818	0	0	up
chr9	135973121	135973500	20	379	RALGDS	2.41625	0	0	up
chr17	40733641	40734120	20	479	FAM134C	3.00394	0	0	up
chr1	11082601	11083060	20	459	TARDBP	483.353	0	0	up
chr13	23914601	23915040	20	439	SACS	587.774	0	0	up
chr4	135121161	135121680	20	519	PABPC4L	57.5574	0	0	up
chr16	71841703	71842053	20	350	AP1G1	1821	0	0	up
chr7	30324921	30325300	20	379	ZNRF2	1931	0	0	up
chr17	34943441	34943820	20	379	GGNBP2	6581	0	0	up
chr9	102731021	102731400	20	379	STX17	269.182	0	0	up
chr14	64988841	64989460	20	619	ZBTB1	11.9178	0	0	up
chr1	154987361	154987740	20	379	ZBTB7B	17.9136	0	0	up
chr16	31142753	31143340	20	587	PRSS8	27061	0	0	up
chr12	109994581	109994941	20	360	MMAB	210.508	0	0	up
chr2	107021135	107021685	20	550	RGPD3	65.7619	0	0	up
chr14	70181341	70181720	20	379	SUSD6	96.4545	0	0	up
chr3	112252881	112253184	20	303	ATG3	87.6667	0	0	up
chr13	21562019	21562660	20	641	LATS2	13321	0	0	up
chr9	4662761	4663260	20	499	PPAPDC2	9081	0	0	up
chr10	103899981	103900320	20	339	PPRC1	96.2381	0	0	up
chr12	56708281	56708660	20	379	CNPY2	3981	0	0	up
chr20	44511171	44511580	20	409	ZSWIM1	16.568	0	0	up
chr1	179073901	179074280	20	379	ABL2	171	0	0	up
chr2	241463161	241463600	20	439	ANKMY1	341.952	0	0	up
chr5	137878322	137878625	20	303	ETF1	3.16254	0	0	up
chr16	28876241	28876620	20	379	SH2B1	43.9032	0	0	up
chr14	105407941	105408520	20	579	AHNAK2	2.70015	0	0	up
chr2	38302922	38303260	20	338	CYP1B1	2261	0	0	up
chr13	27259824	27260180	20	356	WASF3	223.927	0	0	up
chr11	62417081	62417460	20	379	INTS5	80.0476	0	0	up
chr18	54423841	54424360	20	519	WDR7	181.952	0	0	up
chr10	63852861	63853400	20	539	ARID5B	3.12897	0	0	up
chr7	102097341	102097920	20	579	ALKBH4	59.2716	0	0	up
chr6	89805677	89806100	11.1785	423	SRSF12	341	6.62959e-12	4.74003e-11	up
chr19	42729181	42729560	20	379	ZNF526	891	0	0	up
chr2	202900921	202901300	20	379	FZD7	48.0732	0	0	up
chr1	82408652	82409453	20	801	ADGRL2	588.037	0	0	up
chr4	111542201	111542525	20	324	PITX2	128.273	0	0	up
chr1	160259181	160259560	20	379	COPA	1744.64	0	0	up
chr1	113000101	113000480	20	379	CTTNBP2NL	177.129	0	0	up
chr11	59416781	59417083	20	302	PATL1	67.129	0	0	up
chr2	219460821	219461158	20	337	RQCD1	1811	0	0	up
chr6	139488081	139488460	20	379	HECA	32.4634	0	0	up
chr8	37732032	37732480	20	448	RAB11FIP1	5.76003	0	0	up
chr16	31093201	31093740	20	539	ZNF646	921	0	0	up
chr7	86827016	86827361	20	345	TMEM243	663.903	0	0	up
chr6	42045961	42046460	20	499	TAF8	103.857	0	0	up
chr19	6212861	6213181	20	320	MLLT1	99.0328	0	0	up
chr20	44995481	44996199	20	718	ELMO2	180.323	0	0	up
chr9	88642161	88642640	20	479	GOLM1	52.2676	0	0	up
chr21	45176281	45176660	20	379	PDXK	48.7419	0	0	up
chr12	120533221	120533600	20	379	RAB35	1851	0	0	up
chr5	153432479	153432960	20	481	MFAP3	28.0806	0	0	up
chr9	112899601	112900020	20	419	PALM2-AKAP2	381.196	0	0	up
chr1	150595781	150596400	20	619	ENSA	179.571	0	0	up

## Sheet: Input. shMETTL3 vs Control
shMETTL3.Input vs Control.Input up-regulated genes
gene	shMETTL3.Input_FPKM	Control.Input_FPKM	Fold change	log2(fold change)	p_value	FDR	Regulation
A2ML1	3.69984	0.934928	3.95736	1.98454	0.0348	0.672833	up
ABAT	0.222754	0.101366	2.19753	1.13588	1	1	up
ABCG2	2.3837	1.08449	2.19798	1.13618	0.202	0.809225	up
ABHD12	12.2319	4.95214	2.47002	1.30452	0.0849	0.809225	up
ABLIM3	0.45194	0.0419277	10.779	3.43015	1	1	up
ABTB2	3.78733	1.53415	2.46868	1.30374	0.04155	0.672833	up
AC002985.3	9.34441	0.000288007	32444.8	14.9857	0.19315	0.809225	up
AC003002.6	2.91958	3.76689e-116	7.75039e+115	384.976	0.45925	0.931191	up
AC004076.9	3.79888	0	inf	inf	0.2272	0.809225	up
AC005606.1	0.273678	1.05968e-08	2.58274e+07	24.6224	1	1	up
AC006116.20	1.71746	0	inf	inf	0.0206	0.588465	up
AC006372.1	0.336632	0	inf	inf	1	1	up
AC013449.1	1.95292	0.313142	6.23651	2.64074	0.3924	0.913908	up
AC015688.3	6.41892	0.0740953	86.6309	6.43681	0.24915	0.809506	up
AC015987.2	0.976634	0.116956	8.35043	3.06185	0.50025	0.940004	up
AC022532.1	1.48738	0.394877	3.7667	1.9133	0.2705	0.825259	up
AC024592.12	44.9392	18.2056	2.46844	1.3036	0.0684	0.744617	up
AC026703.1	16.6877	7.78545	2.14344	1.09993	0.0455	0.676454	up
AC027307.3	2.44581	1.01843	2.40156	1.26397	0.32765	0.868729	up
AC068533.7	5.33649	1.0242	5.21039	2.38139	0.2658	0.821401	up
AC069368.3	5.41409	1.60359e-122	3.37707e+122	407.031	0.2448	0.809225	up
AC074212.3	0.303455	0	inf	inf	1	1	up
AC093157.1	0.495169	0.0512321	9.6652	3.2728	1	1	up
AC104472.1	0.163707	0	inf	inf	1	1	up
AC105020.1	0.450586	0	inf	inf	1	1	up
AC129492.6	1.84851	0.809036	2.28484	1.19209	0.32385	0.866679	up
AC139100.2	3.1519	1.06391	2.96257	1.56685	0.23715	0.809225	up
ACACB	12.7443	4.58224	2.78124	1.47573	0.0782	0.784478	up
ACAD11	19.0791	8.60702	2.21669	1.14841	0.16735	0.809225	up
ACBD4	2.85544	0.943848	3.0253	1.59708	0.3153	0.860846	up
ACR	0.680457	0	inf	inf	1	1	up
ACRC	0.716831	0.170118	4.21374	2.0751	1	1	up
ACSS1	2.54565	0.490016	5.19506	2.37714	0.0178	0.537511	up
ACSS2	37.8839	16.5453	2.28972	1.19517	0.03205	0.672833	up
ACTR1B	11.5274	5.31918	2.16714	1.11579	0.01975	0.579355	up
ADAD2	0.704662	0	inf	inf	1	1	up
ADAM20	1.25258	0.271782	4.60876	2.20438	0.1754	0.809225	up
ADAM32	3.45054	1.41324	2.44159	1.28782	0.2752	0.826602	up
ADAMTS17	3.61544	1.08744	3.32471	1.73323	0.1333	0.809225	up
ADAMTS20	1.7812	0.683197	2.60714	1.38247	0.15195	0.809225	up
ADAT3	0.855608	0.246639	3.46907	1.79455	0.44865	0.930907	up
ADCK3	7.4973	2.65566	2.82314	1.4973	0.01175	0.434501	up
ADM2	0.73449	0.330458	2.22263	1.15227	1	1	up
ADRA2B	0.101034	0	inf	inf	1	1	up
ADSSL1	8.54575	1.84129	4.64117	2.21449	0.05225	0.698292	up
AFF2	1.0278	0.465539	2.20777	1.14259	0.43225	0.925004	up
AGAP5	0.20759	0	inf	inf	1	1	up
AGAP8	0.416281	0.197527	2.10747	1.07551	1	1	up
AGBL3	0.869118	0.369526	2.35199	1.23388	0.5544	0.948057	up
AGTPBP1	14.799	6.72137	2.20178	1.13867	0.00735	0.333213	up
AK7	1.32843	0	inf	inf	0.00085	0.119644	up
AKAP2	3.82931	0.317523	12.0599	3.59215	0.01025	0.418084	up
AKR7A3	0.853466	0	inf	inf	0.0062	0.306884	up
AL109927.1	5.71976	0	inf	inf	0.24015	0.809225	up
AL118506.1	0.96166	0	inf	inf	0.2203	0.809225	up
AL133373.1	0.257779	0	inf	inf	1	1	up
AL136531.1	0.33055	0	inf	inf	1	1	up
AL353354.2	8.04913	0.391154	20.5778	4.36302	0.28305	0.833112	up
AL358113.1	1.67913	0	inf	inf	0.2256	0.809225	up
AL441883.1	3.28867	0.775498	4.24072	2.08431	0.41085	0.921705	up
ALDH1L2	3.3073	1.44892	2.2826	1.19068	0.0234	0.609587	up
ALDH2	1.0184	0.435137	2.34041	1.22676	0.5668	0.948652	up
ALDH3B1	1.09062	0.324737	3.35846	1.7478	0.2178	0.809225	up
ALDH3B2	2.54603	0.885552	2.87508	1.5236	0.1096	0.809225	up
ALKBH6	11.2992	5.13771	2.19926	1.13702	0.06295	0.732679	up
ALOX12	4.17788	0	inf	inf	0.18745	0.809225	up
ALOX12B	0.63641	0.0762945	8.34146	3.0603	1	1	up
ALOXE3	1.07525	0	inf	inf	0.0016	0.170283	up
ALS2CR12	2.09988	0.753651	2.78628	1.47834	0.2721	0.825592	up
ALX3	0.13769	0	inf	inf	1	1	up
AMPD3	6.78645	3.12463	2.17192	1.11897	0.1081	0.809225	up
AMZ1	0.118225	0	inf	inf	1	1	up
ANG	1.72831	0.291322	5.93262	2.56867	0.284	0.834227	up
ANK1	6.5702	2.17963	3.01438	1.59186	0.0132	0.464389	up
ANK2	5.85941	0.124845	46.9336	5.55255	0.00025	0.0566688	up
ANKRD1	0.815676	0	inf	inf	1	1	up
ANKRD31	0.229132	0.0614713	3.72745	1.89819	1	1	up
ANKRD33B	2.86702	0.43898	6.53112	2.70733	0.11435	0.809225	up
ANKRD39	9.43025	2.45417	3.84254	1.94206	0.0879	0.809225	up
ANKRD65	5.23486	2.10214	2.49025	1.31629	0.0773	0.781846	up
ANKS1B	0.520004	0.137302	3.7873	1.92117	1	1	up
ANXA2R	1.50985	0.687643	2.19568	1.13467	0.47865	0.935734	up
AOAH	1.32627	0.63099	2.10189	1.07169	0.3864	0.909156	up
AOC1	1.16264	0	inf	inf	0.00095	0.124671	up
AOC3	1.23944	0.517686	2.39419	1.25954	0.30525	0.85082	up
AP001816.1	0.477514	0	inf	inf	1	1	up
AP002884.2	0.870098	0	inf	inf	0.139	0.809225	up
AP003733.1	0.742608	0	inf	inf	1	1	up
APBA2	10.8728	2.20756	4.92526	2.3002	0.0001	0.0311679	up
APBB1	0.84204	0.27143	3.10224	1.63331	1	1	up
APBB2	24.1277	11.5259	2.09336	1.06582	0.0184	0.55181	up
APC	21.5349	10.6993	2.18957	1.06689	0.02735	0.045659	up
APITD1-CORT	1.28667	1.39661e-20	9.21297e+19	66.3203	0.27425	0.825897	up
APOE	1.10588	0	inf	inf	0.01135	0.431597	up
APOM	2.33255	0.941256	2.47813	1.30925	0.6094	0.956767	up
ARHGEF17	2.28223	1.07209	2.12877	1.09002	0.2319	0.809225	up
ARHGEF25	5.76448	0.485729	11.8677	3.56897	0.01135	0.431597	up
ARID3A	16.4179	6.66865	2.46196	1.29981	0.0309	0.672833	up
ARID3C	0.247408	0	inf	inf	1	1	up
ARMC7	20.6927	7.29514	2.83652	1.50412	0.0015	0.165703	up
ARMC9	10.1928	4.44549	2.29283	1.19713	0.11585	0.809225	up
ARRB1	4.33104	1.7194	2.51893	1.33281	0.15425	0.809225	up
ASAP3	10.1634	2.74255	3.70581	1.88979	0.01665	0.526466	up
ASB8	17.393	7.82777	2.22196	1.15183	0.0389	0.672833	up
ATAD3A	15.709	6.73768	2.3315	1.22126	0.0093	0.388331	up
ATF3	2.33683	1.07405	2.17572	1.12149	0.18875	0.809225	up
ATG16L2	7.2019	1.06854	6.73996	2.75274	0.0112	0.431597	up
ATL1	2.70579	0.362268	7.46903	2.90092	0.09845	0.809225	up
ATP12A	0.116676	0.0251658	4.63629	2.21297	1	1	up
ATP1B2	0.368206	0.14983	2.45748	1.29718	1	1	up
ATP2C2	6.45836	1.37681	4.69082	2.22984	0.0155	0.500068	up
ATP5J2-PTCD1	4.61764	0.00637785	724.012	9.49987	0.24515	0.809225	up
ATP5S	9.3109	4.18605	2.22427	1.15333	0.13105	0.809225	up
ATP6V0A4	0.308148	0	inf	inf	1	1	up
ATP6V1C2	1.07002	0.48765	2.19424	1.13372	0.6846	0.970587	up
ATP6V1G2	1.89132	0.715935	2.64174	1.40149	0.5026	0.940152	up
ATP6V1G2-DDX39B	6.89422	1.74894	3.94195	1.97891	0.21485	0.809225	up
ATP8A1	0.138716	0	inf	inf	1	1	up
ATXN7L2	4.84356	1.30318	3.71672	1.89403	0.0613	0.732679	up
AZU1	0.200437	0	inf	inf	1	1	up
B3GAT3	15.8364	5.66511	2.79543	1.48307	0.0061	0.306884	up
B4GALNT4	10.6696	4.15825	2.56589	1.35946	0.04705	0.684913	up
B4GALT3	42.1648	13.9769	3.01674	1.59299	0.00205	0.201015	up
B4GALT6	12.5162	2.36648	5.28895	2.40298	0.02175	0.596391	up
B9D2	2.81937	0.300047	9.39641	3.23211	0.4011	0.91617	up
BAAT	0.224562	0.0426147	5.26959	2.39769	1	1	up
BACE2	5.46755	2.0247	2.70043	1.43319	0.15455	0.809225	up
BAI2	3.52518	0.187793	18.7716	4.23048	0.0011	0.135207	up
BAIAP3	1.22777	0	inf	inf	0.0037	0.280782	up
BANK1	3.47719	0	inf	inf	0.00035	0.0702172	up
BATF3	1.85867	0.62498	2.97397	1.57239	0.2249	0.809225	up
BAZ2A	61.0811	27.6758	2.20702	1.1421	0.0149	0.489563	up
BBIP1	9.00746	2.27704	3.95577	1.98396	0.06535	0.736586	up
BBS9	9.59136	4.6765	2.05098	1.03631	0.1309	0.809225	up
BCAS1	0.825072	0.0455224	18.1245	4.17987	1	1	up
BCKDHB	10.7182	1.68753	6.35142	2.66708	0.0068	0.319912	up
BCL2L2-PABPN1	16.9439	2.63068	6.44089	2.68726	0.2038	0.809225	up
BCL9L	68.8003	26.2742	2.61855	1.38877	0.0255	0.634917	up
BDKRB1	2.3962	0.154022	15.5575	3.95954	0.24835	0.809296	up
BDNF	1.28713	0.391498	3.2877	1.71708	0.0333	0.672833	up
BGLAP	3.17393	1.2834e-16	2.47315e+16	54.4572	0.26795	0.822222	up
BIK	2.68671	0.108874	24.6773	4.62511	0.24365	0.809225	up
BMP2	0.664486	0.182785	3.63534	1.86209	1	1	up
BMP4	0.755103	0.343512	2.19818	1.13631	1	1	up
BMP8A	0.101559	0	inf	inf	1	1	up
BMPR1B	0.875821	0.0166917	52.4703	5.71343	0.05645	0.712421	up
BPHL	11.5244	3.77782	3.05053	1.60906	0.0052	0.306211	up
BRICD5	2.1366	0.861244	2.48084	1.31083	0.21235	0.809225	up
BRINP3	3.71459	1.05026	3.53684	1.82246	0.12815	0.809225	up
BRSK1	5.11299	1.84047	2.77808	1.47409	0.09335	0.809225	up
BTBD8	1.41124	0.500626	2.81895	1.49516	0.40365	0.917107	up
BTLA	0.128949	0	inf	inf	1	1	up
BTN3A3	5.89668	2.05751	2.86592	1.519	0.03095	0.672833	up
BVES	1.90475	0.216992	8.77799	3.13389	0.01645	0.522033	up
C10orf113	2.09842	0.987137	2.12576	1.08798	0.60065	0.954781	up
C11orf44	0.395669	0.0265233	14.9178	3.89896	1	1	up
C11orf65	1.56055	0	inf	inf	0.0434	0.672833	up
C11orf74	8.31341	1.40775	5.90546	2.56205	0.06665	0.738609	up
C11orf86	0.823516	0	inf	inf	1	1	up
C12orf36	0.212338	0	inf	inf	1	1	up
C14orf105	0.210481	0	inf	inf	1	1	up
C14orf39	0.451996	0	inf	inf	1	1	up
C15ORF37	1.98546	0.637107	3.11638	1.63987	0.30045	0.847045	up
C15orf38	6.52518	3.18793	2.04684	1.0334	0.0861	0.809225	up
C15orf52	0.503088	0	inf	inf	1	1	up
C15orf59	1.45654	0.378634	3.84683	1.94367	0.34	0.878381	up
C15orf65	1.65475	0	inf	inf	0.2442	0.809225	up
C16orf13	23.5557	11.6444	2.02292	1.01644	0.05375	0.70116	up
C16orf98	0.983352	0	inf	inf	0.14315	0.809225	up
C17orf100	1.87677	1.72544e-05	108768	16.7309	0.241	0.809225	up
C17orf61-PLSCR3	1.32696	1.56867e-16	8458949896530000	52.9094	0.1701	0.809225	up
C17orf67	1.47638	0.432128	3.41653	1.77253	0.2793	0.829629	up
C17orf97	3.06449	1.47953	2.07125	1.0505	0.1648	0.809225	up
C19orf73	1.79785	0.872572	2.06041	1.04293	0.52515	0.943256	up
C19orf82	1.15166	0.123298	9.3405	3.2235	0.16665	0.809225	up
C19orf83	2.11607	0	inf	inf	0.10725	0.809225	up
C1orf170	0.164168	0	inf	inf	1	1	up
C1orf216	6.94521	3.19782	2.17186	1.11893	0.04285	0.672833	up
C1orf234	0.205862	0	inf	inf	1	1	up
C1orf35	8.92795	3.6122	2.47161	1.30545	0.0343	0.672833	up
C1orf50	10.559	2.33706	4.51805	2.1757	0.06575	0.736586	up
C1orf56	6.75707	2.68171	2.51968	1.33324	0.4043	0.91764	up
C1QL4	0.820597	0	inf	inf	1	1	up
C1QTNF3	2.41648	0.855789	2.82369	1.49758	0.2481	0.809296	up
C1QTNF6	0.734912	0.27928	2.63145	1.39586	1	1	up
C1RL	11.8678	5.47569	2.16735	1.11593	0.11065	0.809225	up
C2	2.62821	0.432637	6.07486	2.60285	0.0267	0.648153	up
C20orf27	21.4956	10.7292	2.00347	1.0025	0.03985	0.672833	up
C20orf96	3.30378	0.686521	4.81234	2.26674	0.0624	0.732679	up
C22orf23	1.26609	0	inf	inf	0.15175	0.809225	up
C22orf26	0.443697	0.218331	2.03221	1.02305	1	1	up
C22orf43	0.406091	0	inf	inf	1	1	up
C2ORF15	6.37606	0.980642	6.50194	2.70087	0.449	0.930907	up
C2orf50	0.28004	0	inf	inf	1	1	up
C3orf18	0.350725	0	inf	inf	1	1	up
C3orf83	0.646763	0	inf	inf	1	1	up
C4orf48	3.13914	0	inf	inf	0.00275	0.241198	up
C5	1.28105	0.238275	5.37636	2.42663	0.1203	0.809225	up
C6orf15	10.1819	3.2916	3.09331	1.62915	0.03645	0.672833	up
C6orf195	0.172403	0	inf	inf	1	1	up
C6orf226	1.86367	0	inf	inf	0.03955	0.672833	up
C7orf55	4.26095	7.97688e-142	5.34111e+141	470.809	0.2186	0.809225	up
C7orf57	0.66322	0	inf	inf	1	1	up
C7orf61	1.08484	0	inf	inf	0.1372	0.809225	up
C7orf63	1.22814	0.31599	3.88663	1.95852	0.08165	0.799975	up
C7orf76	0.370064	0.105382	3.51165	1.81215	1	1	up
C9orf131	0.234296	0	inf	inf	1	1	up
C9orf153	2.04597	0	inf	inf	0.19135	0.809225	up
C9orf24	0.77485	0.17603	4.40179	2.13809	1	1	up
C9orf37	6.8724	1.57553	4.36197	2.12498	0.0403	0.672833	up
C9orf43	1.74687	0.61222	2.85334	1.51265	0.5489	0.947648	up
C9orf66	0.478784	0.0340873	14.0458	3.81207	1	1	up
C9orf84	1.38317	0.58043	2.38302	1.25279	0.1602	0.809225	up
CA13	1.28788	0	inf	inf	0.0013	0.149278	up
CA5B	6.74154	1.35894	4.96089	2.3106	0.01145	0.431638	up
CA8	0.108015	0	inf	inf	1	1	up
CABP1	0.275697	0	inf	inf	1	1	up
CACNA1B	4.87065	0.400622	12.1577	3.6038	0.01275	0.45416	up
CACNA1C	0.168662	0.0142012	11.8766	3.57005	1	1	up
CACNA1E	2.09481	0.944236	2.21852	1.1496	0.1972	0.809225	up
CACNA2D3	1.52227	0.21854	6.96566	2.80026	0.0634	0.732679	up
CALCRL	2.25903	0.782083	2.88848	1.53031	0.11125	0.809225	up
CALD1	5.38497	1.24626	4.32089	2.11133	0.03295	0.672833	up
CAMK2B	1.72023	0.153143	11.2328	3.48965	0.00115	0.138428	up
CAPN5	2.06059	0.287399	7.16979	2.84193	0.0617	0.732679	up
CAPNS2	10.346	3.23968	3.19353	1.67515	0.1374	0.809225	up
CAPS	0.798801	0.36207	2.20621	1.14157	1	1	up
CAPS2	6.29439	0.381014	16.5201	4.04615	0.01745	0.532469	up
CARD16	7.53754	0.640043	11.7766	3.55785	0.1538	0.809225	up
CARD8	10.4253	2.11433	4.93079	2.30182	0.00295	0.249343	up
CASQ2	0.562274	0	inf	inf	1	1	up
CATSPER2	7.76586	2.39965	3.23624	1.69432	0.3317	0.872568	up
CBLN3	1.16374	0.408177	2.85106	1.5115	0.6144	0.958557	up
CCDC122	5.20706	1.36694	3.80928	1.92952	0.21955	0.809225	up
CCDC149	2.05557	0.442663	4.64365	2.21526	0.1492	0.809225	up
CCDC69	1.99826	0.927336	2.15484	1.10758	0.34795	0.886069	up
CCDC9	17.8151	6.10096	2.92004	1.54599	0.0633	0.732679	up
CCER2	2.31454	0	inf	inf	0.0053	0.306211	up
CCL26	0.789783	0	inf	inf	1	1	up
CCNI2	0.650336	0	inf	inf	1	1	up
CCNO	0.347921	4.53706e-07	766858	19.5486	1	1	up
CCRL2	0.32517	0	inf	inf	1	1	up
CCSER1	6.32474	2.72197	2.3236	1.21636	0.0943	0.809225	up
CD101	3.05588	1.35531	2.25475	1.17297	0.11785	0.809225	up
CD163L1	0.237564	0	inf	inf	1	1	up
CD226	1.57898	0.0891988	17.7019	4.14583	0.07045	0.75253	up
CD36	2.29106	0.589736	3.88488	1.95787	0.01125	0.431597	up
CDA	1.24536	0.422926	2.94462	1.55808	0.4834	0.93737	up
CDADC1	11.0292	3.77614	2.92075	1.54634	0.1277	0.809225	up
CDC26	21.9022	10.8507	2.01851	1.01329	0.39115	0.912474	up
CDC42BPG	7.04516	3.44472	2.04521	1.03225	0.06635	0.738609	up
CDHR2	2.0707	0.124279	16.6618	4.05847	0.24485	0.809225	up
CDK3	1.77337	0.877954	2.01989	1.01428	0.71345	0.97228	up
CDK5R2	0.301711	0	inf	inf	1	1	up
CDKL4	2.09983	0.177922	11.802	3.56096	0.29505	0.84301	up
CEACAM7	0.202075	0	inf	inf	1	1	up
CECR2	2.0857	0.76468	2.72754	1.4476	0.05365	0.70116	up
CELF2	0.125279	0	inf	inf	1	1	up
CEND1	0.208839	0	inf	inf	1	1	up
CEP19	4.17965	1.83365	2.27941	1.18866	0.16875	0.809225	up
CES3	6.67154	3.33152	2.00255	1.00184	0.24885	0.809296	up
CES4A	1.01417	0.470091	2.15739	1.10929	0.32625	0.867912	up
CFD	1.82534	0.497757	3.66713	1.87465	0.2234	0.809225	up
CFHR1	0.58875	0	inf	inf	1	1	up
CFHR3	6.01396	1.87775	3.20275	1.67931	0.10545	0.809225	up
CHAC1	4.15846	1.98774	2.09205	1.06492	0.31565	0.860846	up
CHRFAM7A	0.623175	0	inf	inf	1	1	up
CHRM1	0.159361	0	inf	inf	1	1	up
CHRM4	0.651554	0	inf	inf	1	1	up
CHRNA10	0.946744	0.304538	3.10878	1.63635	0.47135	0.935149	up
CHRNA6	0.209971	0	inf	inf	1	1	up
CHRNE	0.273361	0.0778286	3.51236	1.81244	1	1	up
CHRNG	0.585286	0.238596	2.45304	1.29457	1	1	up
CHST1	0.51479	0	inf	inf	1	1	up
CIB1	0.83419	0.232879	3.58206	1.84079	1	1	up
CLCA2	12.9517	5.46885	2.36826	1.24383	0.083	0.802305	up
CLCF1	3.79631	1.58058	2.40184	1.26414	0.1396	0.809225	up
CLCN4	2.47375	0.0822869	30.0624	4.90989	0.0394	0.672833	up
CLDN1	0.505705	0.0811314	6.23319	2.63997	1	1	up
CLDN10	0.964182	0	inf	inf	0.1876	0.809225	up
CLEC18A	0.455249	0	inf	inf	1	1	up
CLEC18B	0.673153	0.084973	7.92197	2.98586	1	1	up
CLEC18C	0.402878	0	inf	inf	1	1	up
CLIC2	2.65045	0.322624	8.21528	3.03831	0.0792	0.788117	up
CLIP2	5.33234	2.25375	2.36598	1.24244	0.1023	0.809225	up
CLIP3	0.589034	0.279667	2.1062	1.07464	1	1	up
CLU	35.2484	15.5637	2.26478	1.17937	0.0067	0.316915	up
CMTM1	0.392788	0	inf	inf	1	1	up
CMTM8	0.91231	0	inf	inf	0.14635	0.809225	up
CNGB3	2.30698	0.0860259	26.8173	4.74509	0.2381	0.809225	up
CNN1	1.47642	0	inf	inf	0.00085	0.119644	up
CNN3	13.4142	5.08729	2.6368	1.39879	0.035	0.672833	up
CNTD1	0.691833	0.0358189	19.3147	4.27163	1	1	up
CNTNAP1	0.746692	0.193967	3.8496	1.94471	1	1	up
COL11A2	0.446256	0	inf	inf	1	1	up
COL4A4	0.163125	0.0558452	2.92102	1.54647	1	1	up
COL5A1	2.64081	0.897747	2.9416	1.5566	0.0563	0.712421	up
COL9A2	0.232751	0	inf	inf	1	1	up
COLEC11	3.28887	0	inf	inf	5e-05	0.0178102	up
COLQ	0.173394	0	inf	inf	1	1	up
COPZ2	23.6273	2.50412	9.43538	3.23808	0.01155	0.432604	up
COQ10A	8.51332	3.49857	2.43338	1.28296	0.1152	0.809225	up
COX6A1P2	5.86229	1.00295	5.84507	2.54722	0.1553	0.809225	up
CPD	68.9577	32.6506	2.11199	1.0786	0.0538	0.701288	up
CPEB1	5.12092	0.038183	134.115	7.06733	0.0002	0.0505913	up
CPLX1	1.89707	0.576467	3.29087	1.71847	0.17855	0.809225	up
CRB3	10.3519	4.73525	2.18613	1.12838	0.21765	0.809225	up
CREB3L4	7.97777	1.95614	4.07833	2.02798	0.14395	0.809225	up
CRIP1	0.254906	5.54059e-149	4.5998e+147	490.525	1	1	up
CRISPLD1	12.3952	2.36537	5.2403	2.38965	0.0004	0.0784449	up
CRISPLD2	1.05404	0.305479	3.45044	1.78678	0.05105	0.698292	up
CRYBB3	1.07035	0	inf	inf	0.03145	0.672833	up
CRYL1	5.75906	1.33035	4.32899	2.11403	0.06285	0.732679	up
CSNK1A1L	0.349033	0.0397475	8.78127	3.13443	1	1	up
CT45A3	0.124407	0	inf	inf	1	1	up
CT45A4	0.112472	0	inf	inf	1	1	up
CT45A6	0.145361	0	inf	inf	1	1	up
CTAG1A	0.127593	0	inf	inf	1	1	up
CTAGE1	0.114313	0.043434	2.63187	1.39609	1	1	up
CTB-134H23.2	1.55821	0	inf	inf	0.0009	0.122723	up
CTD-2192J16.22	1.81515	7.64915e-89	2.37237e+88	293.576	0.34045	0.878503	up
CTD-2207O23.10	3.41749	1.45062e-66	2.35666e+66	220.484	0.2193	0.809225	up
CTD-2207O23.3	1.9761	4.73426e-06	417408	18.6711	0.2272	0.809225	up
CTD-2228K2.5	5.44728	0.00010732	50756.3	15.6313	0.09855	0.809225	up
CTD-2330K9.3	1.83547	0	inf	inf	0.1012	0.809225	up
CTD-2369P2.10	0.434889	9.65693e-15	45034628689300	45.3561	1	1	up
CTD-2583A14.10	3.4185	6.84846e-28	4.99174e+27	92.0116	0.17885	0.809225	up
CTD-3138B18.4	0.969662	0	inf	inf	0.13845	0.809225	up
CTD-3193O13.9	0.965502	0.392748	2.45832	1.29767	0.2596	0.817585	up
CTD-3203P2.2	0.991606	0.477491	2.0767	1.05429	0.46455	0.932152	up
CTF1	0.853225	0.363955	2.34432	1.22917	0.4549	0.931023	up
CTRL	1.00562	2.91649e-06	344800	18.3954	0.10565	0.809225	up
CTSK	1.08251	0.173317	6.24586	2.6429	0.2559	0.814753	up
CTU1	3.73248	1.61649	2.309	1.20727	0.10655	0.809225	up
CWC27	25.3679	10.7573	2.35819	1.23768	0.0111	0.431597	up
CXorf23	4.91969	1.39857	3.51765	1.81461	0.00805	0.353027	up
CXorf58	0.24455	0	inf	inf	1	1	up
CXXC5	2.67713	0.968654	2.76376	1.46663	0.0639	0.732679	up
CYB561D2	5.62295	0.68932	8.15723	3.02808	0.11325	0.809225	up
CYB5R4	13.3101	6.01612	2.2124	1.14561	0.1029	0.809225	up
CYP1A1	7.16269	2.87913	2.4878	1.31487	0.0417	0.672833	up
CYP2E1	0.640028	0	inf	inf	1	1	up
CYP4B1	0.819805	0.113491	7.22351	2.8527	1	1	up
CYP4F12	1.48973	0.255128	5.83916	2.54576	0.03895	0.672833	up
CYP4F3	32.34	14.9155	2.16822	1.11651	0.01935	0.571463	up
CYYR1	0.919577	0	inf	inf	5e-05	0.0178102	up
DACH1	0.176705	0	inf	inf	1	1	up
DAPK1	2.01833	0.540098	3.73697	1.90187	0.02965	0.672833	up
DCAKD	13.6056	4.23296	3.21422	1.68447	0.1592	0.809225	up
DDTL	5.21045	1.40188	3.71677	1.89405	0.07195	0.758343	up
DDX51	14.453	4.05258	3.56635	1.83445	0.0005	0.0909062	up
DEAF1	24.0137	10.2961	2.33231	1.22176	0.0431	0.672833	up
DENND1A	11.1302	5.05356	2.20245	1.13911	0.0448	0.676454	up
DEPDC4	8.6417	1.01347	8.52683	3.09201	0.02495	0.629302	up
DEPDC5	20.3837	9.01849	2.26021	1.17646	0.1346	0.809225	up
DFNA5	2.65265	0.867005	3.05955	1.61332	0.16125	0.809225	up
DFNB59	6.74701	0	inf	inf	0.04525	0.676454	up
DGAT1	12.1263	2.31589	5.23613	2.3885	0.0032	0.258578	up
DGKG	0.289399	0.0799661	3.61902	1.8556	1	1	up
DHODH	18.9905	6.48744	2.92728	1.54956	0.01495	0.489563	up
DHRS12	2.87561	0.441924	6.50703	2.702	0.0737	0.765235	up
DIRAS3	0.158709	0	inf	inf	1	1	up
DKFZP434O1614	0.563602	0	inf	inf	1	1	up
DLX2	1.06024	0.233687	4.537	2.18174	0.1911	0.809225	up
DMAP1	18.2598	8.78098	2.07948	1.05622	0.04565	0.67753	up
DMC1	4.81328	0.444013	10.8404	3.43834	0.02235	0.601455	up
DMPK	12.4095	3.84819	3.22476	1.68919	0.0171	0.52919	up
DMTN	8.69286	3.92653	2.21388	1.14658	0.037	0.672833	up
DNAH10OS	0.210711	0	inf	inf	1	1	up
DNAJB8	0.612436	0	inf	inf	1	1	up
DNAJC12	0.170427	0	inf	inf	1	1	up
DNM1	0.606912	0.302953	2.00332	1.00239	1	1	up
DOCK3	0.184666	0.010531	17.5355	4.13221	1	1	up
DOCK7	25.2298	9.55959	2.63922	1.40011	0.00125	0.14545	up
DOCK8	2.34053	0.242411	9.65523	3.27131	0.00615	0.306884	up
DOPEY2	6.90525	1.83574	3.76156	1.91133	0.06505	0.734965	up
DPF1	10.5682	4.86266	2.17335	1.11992	0.08715	0.809225	up
DPF3	0.111288	0	inf	inf	1	1	up
DPM3	6.39435	3.12067	2.04903	1.03494	0.4306	0.924957	up
DUS2	17.2251	5.32404	3.23535	1.69392	0.21685	0.809225	up
DUSP22	4.7285	2.01425	2.34752	1.23114	0.0218	0.596391	up
DUSP9	1.61867	0.376996	4.29361	2.10219	0.1578	0.809225	up
DYRK1B	1.65151	0.80663	2.04742	1.03381	0.38105	0.906334	up
DYRK4	30.3049	14.8008	2.04752	1.03388	0.13185	0.809225	up
DZIP3	5.32417	2.53491	2.10034	1.07062	0.13895	0.809225	up
E2F5	9.10336	3.70187	2.45912	1.29814	0.0957	0.809225	up
ECT2L	0.400932	0	inf	inf	1	1	up
EDA	5.75024	2.4671	2.33078	1.22081	0.0751	0.772875	up
EDARADD	6.01797	2.8037	2.14645	1.10195	0.07825	0.784478	up
EDNRA	0.350478	0.0439745	7.97	2.99458	1	1	up
EFCAB12	1.44198	0.34191	4.21742	2.07636	0.3149	0.860407	up
EFCAB13	0.554996	0	inf	inf	1	1	up
EFCAB4A	1.98439	0.734254	2.70259	1.43434	0.3017	0.848244	up
EFNA1	17.7471	6.86151	2.58646	1.37098	0.00605	0.306884	up
EFNA3	4.6419	2.08382	2.22758	1.15548	0.2836	0.833606	up
EFNA5	43.7109	20.3557	2.14735	1.10256	0.06855	0.744617	up
EFR3B	0.471978	0.0255479	18.4742	4.20744	1	1	up
EGFL8	2.0145	0.870129	2.31517	1.21112	0.6288	0.96104	up
EHD1	24.4295	11.2196	2.17739	1.1226	0.0316	0.672833	up
ELF3	15.0818	5.34767	2.82026	1.49583	0.06195	0.732679	up
ELK1	23.0811	11.3278	2.03757	1.02685	0.0163	0.519805	up
ELOVL7	8.73183	2.89902	3.012	1.59072	0.0032	0.258578	up
EMILIN3	0.282062	0.0989117	2.85166	1.5118	1	1	up
EML5	1.09566	0.17131	6.39573	2.67711	0.1889	0.809225	up
ENPP1	1.25517	0.0248375	50.5353	5.65922	0.223	0.809225	up
ENPP3	0.504548	0	inf	inf	1	1	up
EP400NL	6.21919	2.6716	2.32789	1.21902	0.1234	0.809225	up
EPB41L4A	8.30597	3.1679e-13	26219401724700	44.5757	0.0172	0.529469	up
EPB41L4A-AS2	0.350863	0	inf	inf	1	1	up
EPHA10	0.81037	0.239936	3.37744	1.75593	1	1	up
EPHB1	1.47706	0	inf	inf	0.00575	0.306211	up
EPS8	8.94323	2.73232	3.27313	1.71067	0.01675	0.527679	up
EPS8L1	11.7717	1.28071	9.19156	3.20031	0.0004	0.0784449	up
ERCC4	14.3693	6.2773	2.28908	1.19477	0.03385	0.672833	up
ERGIC2	45.0507	15.4302	2.91964	1.54579	0.0012	0.143458	up
ERN1	7.26985	3.50647	2.07327	1.05191	0.2689	0.8234	up
ESR2	0.180629	0	inf	inf	1	1	up
ESYT3	0.646095	0.17975	3.59442	1.84576	1	1	up
ETV1	3.17711	0.721994	4.40045	2.13765	0.0171	0.52919	up
ETV2	6.7436	1.02552	6.57577	2.71716	0.07965	0.790342	up
ETV7	0.822668	0.340528	2.41585	1.27253	1	1	up
EXD3	1.55029	0.49588	3.12633	1.64447	0.13225	0.809225	up
EYA2	8.09737	3.99166	2.02857	1.02046	0.069	0.7471	up
F8A2	1.0098	0.287221	3.51577	1.81384	0.28925	0.838772	up
F8A3	0.302941	0.114888	2.63682	1.3988	1	1	up
FAAH	0.44469	0	inf	inf	1	1	up
FAH	4.62082	1.93326	2.39016	1.25711	0.0984	0.809225	up
FAIM3	1.74855	0	inf	inf	5e-05	0.0178102	up
FAM105A	4.51751	0.993412	4.54746	2.18506	0.05855	0.724774	up
FAM106A	0.221546	0.042044	5.2694	2.39764	1	1	up
FAM110A	3.42198	1.57507	2.1726	1.11942	0.2199	0.809225	up
FAM150B	0.684641	0	inf	inf	1	1	up
FAM156A	0.378928	0.121484	3.11914	1.64115	1	1	up
FAM179A	0.264271	0	inf	inf	1	1	up
FAM185A	14.2186	6.37451	2.23054	1.15739	0.0519	0.698292	up
FAM187A	1.32862	0.437234	3.03871	1.60346	0.4935	0.939495	up
FAM195A	5.58948	1.908	2.92949	1.55065	0.06985	0.751253	up
FAM19A2	0.303289	0	inf	inf	1	1	up
FAM214B	3.26209	0.560808	5.81678	2.54022	0.00805	0.353027	up
FAM218A	0.543901	0.132695	4.09888	2.03523	1	1	up
FAM227B	0.398821	0	inf	inf	1	1	up
FAM231D	1.87661	0	inf	inf	0.1335	0.809225	up
FAM3A	25.7691	8.38204	3.07433	1.62027	0.0009	0.122723	up
FAM43A	5.65066	2.64748	2.13435	1.0938	0.04235	0.672833	up
FAM46C	0.368188	0.0807326	4.56059	2.18922	1	1	up
FAM47E-STBD1	0.959268	0.0753451	12.7317	3.67035	0.22665	0.809225	up
FAM49A	0.175272	0.0399611	4.38607	2.13293	1	1	up
FAM69B	5.82875	2.64603	2.20283	1.13936	0.15525	0.809225	up
FAM71E1	3.45308	1.17632	2.93549	1.5536	0.56275	0.948057	up
FAM71F2	1.00945	0	inf	inf	0.0057	0.306211	up
FAM92A1	17.3409	6.4906	2.67169	1.41775	0.07355	0.764587	up
FANCD2OS	0.27037	0	inf	inf	1	1	up
FAR2	1.35569	0.579652	2.3388	1.22577	0.45585	0.931191	up
FAS	6.45333	2.58027	2.50103	1.32252	0.052	0.698292	up
FAXC	5.16112	0.686245	7.52082	2.91089	0.00425	0.299111	up
FAXDC2	0.88524	0.414195	2.13726	1.09576	0.30725	0.852585	up
FBLN5	1.83886	0.749642	2.45299	1.29454	0.28175	0.832515	up
FBXL13	1.25528	0.183453	6.84253	2.77453	0.06115	0.732679	up
FBXL15	2.46188	0.65362	3.76654	1.91324	0.09355	0.809225	up
FBXL17	5.29966	1.96663	2.69478	1.43017	0.05315	0.699608	up
FBXL2	7.764	3.8248	2.02992	1.02142	0.26265	0.820235	up
FBXO17	2.93041	1.40836	2.08073	1.05709	0.3234	0.866404	up
FBXO44	10.7199	3.46829	3.09084	1.628	0.01155	0.432605	up
FBXW10	1.63883	0.490434	3.3416	1.74054	0.2118	0.809225	up
FBXW12	0.183692	0	inf	inf	1	1	up
FBXW4	6.08775	2.46104	2.47365	1.30664	0.08545	0.809225	up
FCER1G	1.26893	0.204618	6.20147	2.63261	0.18485	0.809225	up
FCHO2	17.2742	8.35235	2.06818	1.04836	0.03115	0.672833	up
FCRLB	0.982108	0	inf	inf	5e-05	0.0178102	up
FERMT2	5.05954	2.52112	2.00686	1.00494	0.18445	0.809225	up
FEZ1	4.49412	0.648996	6.92474	2.79176	0.01175	0.434501	up
FGD2	0.307353	0	inf	inf	1	1	up
FGF2	2.35681	0.492485	4.78557	2.25869	0.0079	0.349966	up
FGGY	1.42669	0.590055	2.41789	1.27375	0.24625	0.809296	up
FILIP1	0.175099	0.0498882	3.50983	1.8114	1	1	up
FLG	1.61631	0.489755	3.30024	1.72257	0.0061	0.306884	up
FLT3LG	2.8911	0.239707	12.061	3.59228	0.10575	0.809225	up
FMO3	0.312676	0	inf	inf	1	1	up
FMO5	0.185186	0	inf	inf	1	1	up
FN1	0.24371	0.039284	6.20379	2.63315	1	1	up
FOXA3	0.341603	0	inf	inf	1	1	up
FOXH1	0.368293	0.0762625	4.82929	2.27181	1	1	up
FOXP1	3.27653	0.488606	6.7059	2.74543	0.0013	0.149278	up
FP15737	3.42017	0.984702	3.47331	1.79631	0.13645	0.809225	up
FRAS1	7.24063	1.90272	3.8054	1.92805	0.0049	0.306211	up
FRS3	2.69442	1.33235	2.0223	1.016	0.5539	0.948057	up
FSIP2	4.61516	0.27723	16.6475	4.05723	0.0047	0.306211	up
FSTL3	11.9625	5.72527	2.08942	1.0631	0.10085	0.809225	up
FUT5	0.299062	6.06219e-53	4.93369e+51	171.721	1	1	up
FZD10	0.605535	0.028749	21.0629	4.39663	1	1	up
FZD9	1.93912	0.204455	9.48429	3.24554	0.10975	0.809225	up
GAB2	4.45108	0.980941	4.53757	2.18192	0.01035	0.418169	up
GABRP	0.250048	0.113966	2.19406	1.1336	1	1	up
GABRR1	0.328438	0.0673141	4.87918	2.28664	1	1	up
GABRR2	0.369814	0	inf	inf	1	1	up
GAGE12I	36.4775	0.226008	161.399	7.33449	0.24325	0.809225	up
GAGE2C	6.66433	0	inf	inf	5e-05	0.0178102	up
GATA3	6.95846	0	inf	inf	5e-05	0.0178102	up
GATS	1.54098	5.36336e-05	28730.6	14.8103	0.24365	0.809225	up
GBP5	1.05507	0.383879	2.74845	1.45862	0.26895	0.823409	up
GCOM1	0.2447	5.61577e-80	4.35783e+78	261.234	1	1	up
GDF1	0.404439	1.19749e-21	3.37746e+20	68.1945	1	1	up
GEM	3.58674	0.366499	9.78648	3.29079	0.0636	0.732679	up
GFI1	0.372071	0	inf	inf	1	1	up
GGT1	0.485856	0	inf	inf	1	1	up
GIGYF1	22.5165	10.4305	2.15871	1.11017	0.0124	0.445328	up
GIPC2	0.1926	0	inf	inf	1	1	up
GIPR	0.96661	0.28681	3.37021	1.75284	0.2776	0.827113	up
GJA9	0.134439	0	inf	inf	1	1	up
GJB7	2.88786	0.794276	3.63584	1.86229	0.19895	0.809225	up
GLIPR1L2	2.02864	0	inf	inf	0.0051	0.306211	up
GLRX	3.91354	1.21853	3.21171	1.68334	0.38685	0.909494	up
GLTPD1	12.4441	6.0653	2.05169	1.03681	0.02225	0.601455	up
GLTSCR1	7.09984	3.40401	2.08573	1.06055	0.1768	0.809225	up
GNAL	0.745788	0.255131	2.92316	1.54753	1	1	up
GNAT1	0.17368	0	inf	inf	1	1	up
GNG3	0.62953	0	inf	inf	1	1	up
GNGT1	0.218896	0	inf	inf	1	1	up
GOLGA6L20	0.226354	0.0283038	7.99728	2.99951	1	1	up
GPC3	0.446736	0	inf	inf	1	1	up
GPD1	0.379901	0	inf	inf	1	1	up
GPR113	0.236475	0	inf	inf	1	1	up
GPR124	0.168553	0.0295689	5.70035	2.51105	1	1	up
GPR125	20.4114	7.03917	2.89969	1.5359	0.02855	0.672485	up
GPR137C	0.415504	0	inf	inf	1	1	up
GPR146	3.56336	1.09205	3.263	1.7062	0.44565	0.929976	up
GPR161	3.5392	1.73715	2.03736	1.0267	0.16585	0.809225	up
GPR162	0.121935	0	inf	inf	1	1	up
GPR173	0.146164	0	inf	inf	1	1	up
GPR19	1.30988	0.391606	3.34489	1.74196	0.23445	0.809225	up
GPR35	0.272865	0	inf	inf	1	1	up
GPR37	0.604957	0	inf	inf	1	1	up
GPR37L1	0.110951	0	inf	inf	1	1	up
GPR89C	0.202594	0.0352361	5.74959	2.52346	1	1	up
GPSM3	1.47755	0.407754	3.62364	1.85744	0.2163	0.809225	up
GPT	0.406091	0	inf	inf	1	1	up
GRASP	0.673575	0	inf	inf	1	1	up
GRHL3	21.4752	7.90261	2.71748	1.44227	0.01685	0.527679	up
GRIN2C	0.599409	0.194937	3.0749	1.62054	1	1	up
GRIN2D	2.93453	1.46255	2.00644	1.00464	0.0725	0.761839	up
GRIN3B	0.201877	0	inf	inf	1	1	up
GRM5	0.265037	0	inf	inf	1	1	up
GSC	1.26221	0	inf	inf	0.00625	0.306884	up
GSDMB	2.6819	0.521213	5.1455	2.36331	0.0296	0.672833	up
GSTM1	0.87388	0.115803	7.54625	2.91576	0.08465	0.809225	up
GSTO2	8.9105	3.45072	2.58222	1.36861	0.06465	0.734905	up
GTF2E2	40.1868	18.0917	2.22128	1.15139	0.0249	0.62895	up
GTF2H2	7.08793	1.80258	3.9321	1.9753	0.0421	0.672833	up
GTF2IRD2B	2.63154	0.195839	13.4373	3.74817	0.01865	0.556439	up
GVQW1	0.186377	0	inf	inf	1	1	up
HABP4	0.70349	0.222653	3.1596	1.65974	1	1	up
HACE1	6.11465	2.38848	2.56006	1.35618	0.0463	0.679664	up
HAL	0.190178	0.0422371	4.50264	2.17077	1	1	up
HAMP	0.446065	0.206505	2.16007	1.11108	1	1	up
HCG27	2.88008	0.510867	5.63763	2.49509	0.23295	0.809225	up
HCN3	5.68505	2.24681	2.53027	1.33929	0.2195	0.809225	up
HDAC4	11.6123	4.45117	2.60882	1.3834	0.1797	0.809225	up
HDAC7	23.6295	8.07536	2.92612	1.54899	0.0043	0.301414	up
HDAC9	4.70111	0.166179	28.2894	4.82219	5e-05	0.0178102	up
HEATR4	1.02235	0	inf	inf	0.0634	0.732679	up
HECW2	0.570413	0.217844	2.61844	1.38871	1	1	up
HES4	2.92663	1.04757	2.79372	1.48219	0.3095	0.855019	up
HEY2	0.311886	0	inf	inf	1	1	up
HGFAC	1.41026	0.460829	3.06027	1.61366	0.44415	0.929513	up
HID1	11.1983	1.1292	9.91704	3.30991	5e-05	0.0178102	up
HIGD2B	1.123	0	inf	inf	0.00565	0.306211	up
HIST1H4I	0.652976	0.296902	2.19929	1.13704	1	1	up
HIVEP2	14.4595	6.10196	2.36966	1.24468	0.0899	0.809225	up
HLA-DMA	2.12036	0.860721	2.46347	1.30069	0.471	0.935149	up
HLA-DOB	3.29372	0.82166	4.0086	2.0031	0.29835	0.846044	up
HMCN1	2.15421	0.287083	7.50379	2.90762	0.0104	0.418253	up
HMCN2	0.121451	0	inf	inf	1	1	up
HMGCLL1	0.172179	0	inf	inf	1	1	up
HNF1A	0.136934	0.0312049	4.38823	2.13364	1	1	up
HOXA1	9.84216	4.84936	2.02958	1.02118	0.0416	0.672833	up
HOXA3	9.22226	4.40306	2.09451	1.06661	0.1365	0.809225	up
HOXA4	8.54617	2.53219	3.37501	1.75489	0.1568	0.809225	up
HOXA6	1.15236	0.261206	4.41169	2.14133	0.53635	0.947648	up
HOXB13	0.381301	0.108627	3.51017	1.81154	1	1	up
HOXB2	0.315091	0	inf	inf	1	1	up
HOXC4	4.04837	0.719107	5.62971	2.49306	0.39235	0.913908	up
HOXC5	1.35354	0.10089	13.416	3.74588	0.29495	0.84301	up
HOXD11	16.3453	8.08279	2.02223	1.01595	0.08265	0.800985	up
HOXD3	0.292415	4.20656e-62	6.95145e+60	202.113	1	1	up
HPX	0.725024	0	inf	inf	1	1	up
HR	17.9949	8.87512	2.02757	1.01975	0.0496	0.695356	up
HRC	0.124432	0	inf	inf	1	1	up
HRK	0.168794	0.0320767	5.26218	2.39566	1	1	up
HRNR	0.419488	0.124401	3.37206	1.75363	1	1	up
HRSP12	29.7073	12.6177	2.3544	1.23536	0.0329	0.672833	up
hsa-mir-1199	0.617687	0.219769	2.81062	1.49089	1	1	up
HSCB	12.4208	4.92408	2.52248	1.33484	0.15635	0.809225	up
HSD17B6	3.61366	0.587005	6.15611	2.62202	0.1999	0.809225	up
HSPA1L	0.724115	0.112461	6.43884	2.6868	1	1	up
HSPA6	0.221088	0.107924	2.04855	1.0346	1	1	up
HSPB11	36.4599	17.7936	2.04904	1.03495	0.0211	0.593999	up
HSPB6	0.477759	0	inf	inf	1	1	up
HTR1D	0.323218	0.133891	2.41404	1.27145	1	1	up
HTR2B	0.112599	0	inf	inf	1	1	up
HYDIN	0.122656	0	inf	inf	1	1	up
ICA1L	4.05118	0.583794	6.9394	2.79481	0.00065	0.108049	up
ICAM4	1.39108	0.357419	3.89202	1.96052	0.4283	0.924879	up
IDI2	0.322264	0	inf	inf	1	1	up
IDUA	2.99409	0	inf	inf	0.00475	0.306211	up
IFFO2	21.387	8.45422	2.52974	1.33899	0.0144	0.482806	up
IFI27L2	5.7417	2.77413	2.06973	1.04944	0.3713	0.899336	up
IFI44L	0.253561	0.031603	8.02332	3.0042	1	1	up
IFITM2	43.0276	18.2586	2.35657	1.23669	0.043	0.672833	up
IFNA5	0.137977	0	inf	inf	1	1	up
IFT52	40.4335	17.8484	2.26538	1.17975	0.0119	0.438191	up
IFT74	6.42876	2.85814	2.24929	1.16947	0.30855	0.854695	up
IGDCC3	0.127392	0	inf	inf	1	1	up
IGF1	1.73093	0	inf	inf	0.04785	0.689087	up
IGFBP2	22.5804	9.90457	2.2798	1.18891	0.033	0.672833	up
IGFBP3	6.65912	1.58161	4.21035	2.07394	0.00595	0.306211	up
IGFBPL1	0.903263	0	inf	inf	0.04345	0.672833	up
IGSF9B	0.482404	0	inf	inf	1	1	up
IKBKG	11.5989	5.05931	2.29259	1.19698	0.42705	0.924194	up
IKZF2	2.48661	1.09001	2.28127	1.18984	0.14745	0.809225	up
IKZF3	0.378794	0	inf	inf	1	1	up
IL11RA	2.53197	1.21846	2.07801	1.0552	0.321	0.865039	up
IL15	0.359994	0.12316	2.92298	1.54744	1	1	up
IL22RA1	3.09814	1.49313	2.07494	1.05307	0.13595	0.809225	up
IL36RN	1.99277	0.106792	18.6604	4.22191	0.0764	0.777996	up
IL6ST	58.6915	25.23	2.32626	1.21801	0.0169	0.527679	up
IL7	1.03265	0.18578	5.55844	2.47468	0.1148	0.809225	up
ILDR2	0.428657	0	inf	inf	1	1	up
ING4	7.53291	2.63408	2.85979	1.51591	0.0482	0.691276	up
INHBE	0.483774	0.118056	4.09783	2.03486	1	1	up
INO80E	64.5092	27.8404	2.31712	1.21233	0.3865	0.909156	up
INPP5J	0.866084	0.247798	3.49512	1.80534	0.1726	0.809225	up
INSM2	0.220593	0	inf	inf	1	1	up
INTS10	83.767	40.2236	2.08253	1.05834	0.05625	0.712421	up
IPO13	22.2021	9.88618	2.24577	1.16721	0.01845	0.552361	up
IQCE	12.2665	4.77772	2.56744	1.36033	0.01795	0.541104	up
IQGAP2	0.447316	0.0946786	4.72459	2.24019	1	1	up
IRAK3	0.195988	0.0638661	3.06875	1.61765	1	1	up
IRF1	3.87421	1.60803	2.40929	1.26861	0.22765	0.809225	up
IRF5	4.64595	1.43159	3.24532	1.69836	0.06905	0.747178	up
IRF7	0.805632	0.182092	4.42433	2.14546	1	1	up
IRX1	5.78631	1.98597	2.91359	1.5428	0.05045	0.698292	up
ISG20	1.65689	0.466272	3.5535	1.82924	0.11325	0.809225	up
ISOC2	39.5432	14.73	2.68455	1.42468	0.0008	0.119644	up
ISYNA1	16.3794	4.69308	3.4901	1.80327	0.0148	0.487395	up
ITGA4	0.137202	0	inf	inf	1	1	up
ITGA7	1.26213	0	inf	inf	5e-05	0.0178102	up
ITGA9	0.332165	0	inf	inf	1	1	up
ITIH4	0.84507	0.0012477	677.304	9.40366	1	1	up
ITPKA	2.50555	0.69376	3.61155	1.85262	0.1553	0.809225	up
ITPR1	1.66683	0.627595	2.6559	1.4092	0.1057	0.809225	up
ITPR2	4.33652	1.73824	2.49478	1.31891	0.04805	0.689691	up
JAM3	0.294461	0	inf	inf	1	1	up
JOSD2	2.82819	0.443605	6.37546	2.67253	0.0563	0.712421	up
KANK2	19.8506	7.8964	2.51389	1.32992	0.02455	0.625541	up
KBTBD12	0.119597	0.0454359	2.63222	1.39628	1	1	up
KBTBD3	0.716216	0.155874	4.59483	2.20001	1	1	up
KCNH3	0.319286	0	inf	inf	1	1	up
KCNH4	0.177092	0	inf	inf	1	1	up
KCNIP2	1.95468	0.541667	3.60865	1.85146	0.2088	0.809225	up
KCNJ11	1.59282	0.372865	4.27185	2.09486	0.226	0.809225	up
KCNJ12	0.614414	0	inf	inf	1	1	up
KCNJ8	0.527476	0.16018	3.29302	1.71941	1	1	up
KCNK10	0.135309	0	inf	inf	1	1	up
KCNK2	0.538931	0	inf	inf	1	1	up
KCNMA1	0.268586	0.0456432	5.88446	2.55691	1	1	up
KCNMB2	1.16182	2.208e-06	526181	19.0052	0.061	0.732679	up
KDM4D	1.31187	0.604191	2.17129	1.11855	0.2693	0.823902	up
KDM6B	19.2627	8.40388	2.29212	1.19668	0.02635	0.643235	up
KDM7A	9.20502	4.32951	2.12612	1.08822	0.13595	0.809225	up
KDM8	1.79856	0.534049	3.36778	1.7518	0.06615	0.737752	up
KIAA0319L	20.8994	8.44992	2.47332	1.30645	0.01775	0.53693	up
KIAA0391	3.63041	0.976598	3.71739	1.89429	0.1717	0.809225	up
KIAA0513	0.99697	0.441639	2.25743	1.17468	0.2559	0.814753	up
KIAA1614	0.874608	0.308884	2.83151	1.50157	0.2664	0.8216	up
KIF1A	0.977921	0.100779	9.70367	3.27853	0.06155	0.732679	up
KIF26B	0.269687	0	inf	inf	1	1	up
KIN	11.2354	5.00965	2.24277	1.16528	0.09805	0.809225	up
KLF2	1.76598	0	inf	inf	5e-05	0.0178102	up
KLHDC8A	0.966386	0	inf	inf	0.0087	0.374938	up
KLHDC8B	6.72887	1.43404	4.69225	2.23028	0.0089	0.377958	up
KLHL3	0.439499	0.146923	2.99136	1.5808	1	1	up
KLHL35	0.983557	0.065794	14.949	3.90198	0.13345	0.809225	up
KLHL41	0.238272	0	inf	inf	1	1	up
KLK13	1.03439	0.112363	9.20578	3.20254	0.0503	0.698292	up
KLK5	1.21724	0.328102	3.70995	1.8914	0.2952	0.84301	up
KLK9	1.17571	0.000518604	2267.05	11.1466	0.24215	0.809225	up
KLLN	0.479629	0.218684	2.19325	1.13307	1	1	up
KM-PA-2	1.29488	0.491291	2.63567	1.39817	0.2884	0.83756	up
KPNA5	7.14724	1.95796	3.65034	1.86803	0.02075	0.590816	up
KPTN	15.3438	6.57926	2.33215	1.22166	0.10685	0.809225	up
KRT23	2.38053	0.954801	2.49322	1.31801	0.31835	0.862541	up
KRT24	0.498548	0	inf	inf	1	1	up
KRT77	0.532856	0	inf	inf	1	1	up
KRT78	2.69218	0.267164	10.0769	3.33298	0.1869	0.809225	up
KRTAP4-1	1.35377	0	inf	inf	0.00075	0.115845	up
KTI12	10.5163	4.89997	2.14621	1.10179	0.34075	0.878631	up
LACC1	1.10079	0.309609	3.55542	1.83002	0.4949	0.939495	up
LAMB1	8.31561	1.85361	4.48616	2.16548	0.05525	0.708668	up
LARS2	21.11	10.1677	2.07619	1.05394	0.01335	0.466712	up
LATS2	2.3879	1.12996	2.11326	1.07947	0.0625	0.732679	up
LBH	18.614	6.71646	2.77141	1.47062	0.0051	0.306211	up
LCA5L	4.07916	1.2908	3.16019	1.66001	0.0852	0.809225	up
LCE3E	1.46794	0.36866	3.98183	1.99343	0.2622	0.820197	up
LCN2	8.92217	3.43449	2.59782	1.3773	0.14555	0.809225	up
LCTL	0.23996	0	inf	inf	1	1	up
LEF1	15.8448	4.70469	3.36788	1.75184	0.00315	0.256916	up
LENG8	28.108	10.4171	2.69826	1.43203	0.00235	0.220521	up
LGALS9	4.57164	1.01891	4.48678	2.16568	0.083	0.802305	up
LHB	0.203496	0	inf	inf	1	1	up
LHFPL5	1.8368	0.603314	3.04451	1.60621	0.57545	0.949674	up
LHX1	3.11042	1.40867	2.20805	1.14277	0.14545	0.809225	up
LHX3	0.284311	0.0404497	7.02876	2.81327	1	1	up
LHX4	0.274829	0.0652942	4.20909	2.07351	1	1	up
LIMS3	1.30308	0.381404	3.41653	1.77253	0.32545	0.867505	up
LIN37	18.9947	8.23216	2.30737	1.20625	0.18175	0.809225	up
LINC01119	1.75648	0	inf	inf	0.0017	0.178746	up
LINC01124	0.228243	0	inf	inf	1	1	up
LINGO1	0.244613	0	inf	inf	1	1	up
LIPH	15.1473	4.96092	3.05332	1.61038	0.0258	0.636036	up
LIPT2	4.09655	0.977372	4.19139	2.06743	0.4186	0.923521	up
LMBR1L	13.4791	5.56987	2.42	1.27501	0.05175	0.698292	up
LMBRD2	11.4376	3.03298	3.77109	1.91498	0.01325	0.464389	up
LMCD1	3.72776	1.71504	2.17358	1.12007	0.18815	0.809225	up
LMLN	7.75101	3.67112	2.11134	1.07816	0.0436	0.672833	up
LONRF1	7.76093	3.3733	2.3007	1.20207	0.1132	0.809225	up
LONRF2	0.249928	0.0748178	3.34049	1.74006	1	1	up
LOXL2	1.09886	0.0265079	41.4543	5.37345	0.00585	0.306211	up
LPAR1	1.33367	0.1416	9.41858	3.23551	0.0403	0.672833	up
LPAR2	11.6922	5.04153	2.31917	1.21361	0.1363	0.809225	up
LPPR1	1.59556	0.187845	8.49403	3.08645	0.3232	0.866404	up
LRAT	4.5343	0.503542	9.00484	3.1707	0.0171	0.52919	up
LRG1	0.273565	0	inf	inf	1	1	up
LRGUK	0.131069	0	inf	inf	1	1	up
LRMP	2.47449	0.130229	19.0011	4.24801	0.00025	0.0566688	up
LRP1B	0.190979	0	inf	inf	1	1	up
LRP2	0.369335	0.0115944	31.8546	4.99343	1	1	up
LRP3	16.5897	8.26446	2.00736	1.0053	0.11985	0.809225	up
LRRC24	0.504887	0.114872	4.3952	2.13593	1	1	up
LRRC27	2.35389	1.15586	2.03648	1.02608	0.42005	0.923521	up
LRRC3	1.72221	0.490362	3.51211	1.81234	0.1475	0.809225	up
LRRC4	35.9878	13.181	2.73028	1.44905	0.0413	0.672833	up
LRRC46	3.13022	1.35307	2.31341	1.21002	0.42235	0.923521	up
LRRIQ3	0.950756	0.182107	5.22087	2.38429	0.1463	0.809225	up
LRRTM2	0.217107	0.092511	2.34682	1.23071	1	1	up
LRSAM1	10.0957	4.25482	2.37277	1.24657	0.0215	0.595148	up
LRTOMT	15.9344	3.79195	4.20216	2.07113	0.22575	0.809225	up
LUZP2	0.394976	0.105907	3.72944	1.89896	1	1	up
LUZP6	1.20225	8.61733e-05	13951.2	13.7681	0.4737	0.935261	up
LY9	0.416171	0	inf	inf	1	1	up
LYSMD4	4.00465	1.82963	2.18877	1.13012	0.2297	0.809225	up
LZIC	17.2327	5.54988	3.10506	1.63462	0.0016	0.170283	up
MAB21L3	0.410512	0.0584682	7.02111	2.8117	1	1	up
MADD	45.0487	20.9913	2.14607	1.1017	0.0205	0.588465	up
MAP1S	57.7917	28.8091	2.00603	1.00434	0.0264	0.643555	up
MAP3K10	14.8364	5.78831	2.56317	1.35793	0.0561	0.712421	up
MAP3K19	1.82022	0	inf	inf	5e-05	0.0178102	up
MAPK7	12.183	5.83679	2.08727	1.06162	0.1715	0.809225	up
MARC2	13.2493	3.37325	3.92777	1.97371	0.0135	0.467395	up
MARCH1	7.11868	3.05537	2.32989	1.22026	0.12175	0.809225	up
MAST1	2.67032	0.993357	2.68818	1.42663	0.4241	0.924194	up
MATN1	0.107433	0	inf	inf	1	1	up
MED11	11.8466	5.65113	2.09632	1.06786	0.2681	0.822411	up
MED12	33.0098	14.9918	2.20186	1.13872	0.0423	0.672833	up
MEF2B	4.56401	0.898643	5.07877	2.34448	0.0934	0.809225	up
MEGF8	3.86306	1.71641	2.25066	1.17035	0.07015	0.751626	up
MEIS3	5.17825	1.79321	2.8877	1.52992	0.1161	0.809225	up
MEP1B	0.218626	0	inf	inf	1	1	up
MERTK	2.40731	0.92336	2.60713	1.38246	0.07995	0.791519	up
MESP2	1.2823	0.630462	2.0339	1.02425	0.48625	0.938495	up
MFNG	0.458343	0.0474162	9.66641	3.27298	1	1	up
MFSD3	1.33521	0.00245016	544.95	9.08998	0.2166	0.809225	up
MFSD7	0.177161	0	inf	inf	1	1	up
MGAT4A	2.66406	1.14124	2.33436	1.22303	0.3812	0.906334	up
MGLL	4.8568	0.536447	9.05365	3.1785	0.003	0.249343	up
MGMT	1.21753	0.332486	3.66189	1.87259	0.17415	0.809225	up
MGST2	22.204	9.98157	2.2245	1.15348	0.0454	0.676454	up
MIR3654	4.08962	0.672077	6.08505	2.60527	0.3172	0.86143	up
MKX	0.226719	0	inf	inf	1	1	up
MLIP	0.538453	0	inf	inf	1	1	up
MLLT3	16.4788	7.33482	2.24666	1.16778	0.03675	0.672833	up
MME	1.86074	0	inf	inf	0.00025	0.0566688	up
MMRN2	3.47314	0.920654	3.77247	1.91551	0.09255	0.809225	up
MNS1	6.24429	2.29137	2.72514	1.44633	0.03975	0.672833	up
MOB2	14.1396	6.09393	2.32028	1.2143	0.05485	0.705491	up
MOK	13.4007	6.61728	2.02511	1.018	0.25945	0.817408	up
MOV10L1	0.215159	0	inf	inf	1	1	up
MPDZ	9.39519	4.02729	2.33288	1.22211	0.08995	0.809225	up
MPG	18.4402	7.69274	2.39708	1.26128	0.07425	0.768204	up
MPP1	3.19633	1.55504	2.05547	1.03947	0.1981	0.809225	up
MPZ	1.05476	0	inf	inf	0.00415	0.293255	up
MROH7	0.189478	0	inf	inf	1	1	up
MSC	0.545174	0.190947	2.8551	1.51354	1	1	up
MSMP	1.21787	0	inf	inf	0.19795	0.809225	up
MT1F	2.70313	0	inf	inf	0.00525	0.306211	up
MTF1	15.5302	4.30806	3.6049	1.84996	0.00365	0.280648	up
MTIF3	18.7463	9.34179	2.00671	1.00483	0.189	0.809225	up
MTRF1L	10.2766	4.21952	2.43549	1.28421	0.0473	0.686263	up
MUC15	0.315378	0	inf	inf	1	1	up
MUC3A	0.754554	0	inf	inf	1	1	up
MX2	0.141553	0	inf	inf	1	1	up
MYCL	7.36524	3.62429	2.03218	1.02303	0.1921	0.809225	up
MYH7B	0.842708	0	inf	inf	1	1	up
MYO16	0.239619	0.0646151	3.70841	1.8908	1	1	up
MYO5B	30.2188	11.5993	2.60521	1.3814	0.05	0.698292	up
N6AMT2	2.22384	0.960911	2.31431	1.21058	0.4028	0.917057	up
NAA60	0.847094	0.1371	6.17864	2.62729	1	1	up
NAAA	7.93593	1.14459	6.93343	2.79357	0.05775	0.717926	up
NAALAD2	2.20375	0	inf	inf	0.00365	0.280648	up
NAGS	1.39176	0.540204	2.57635	1.36533	0.3024	0.848977	up
NANOS1	3.96552	1.66246	2.38533	1.25419	0.23435	0.809225	up
NAPA	31.1783	11.4824	2.71532	1.44112	0.01515	0.493336	up
NAPRT1	13.3475	4.56696	2.92262	1.54726	0.0455	0.676454	up
NAPSA	2.53772	0.372681	6.80936	2.76752	0.0959	0.809225	up
NAT6	8.78775	2.05806	4.26992	2.09421	0.07255	0.761906	up
NBEA	3.34088	0.805063	4.14985	2.05306	0.0735	0.764587	up
NBPF16	0.666442	0.269516	2.47274	1.30611	1	1	up
NBPF8	0.509889	0.22387	2.27761	1.18752	1	1	up
NCK2	19.591	8.59751	2.27868	1.1882	0.02155	0.595148	up
NCKAP5	1.84892	0.88635	2.08599	1.06073	0.3952	0.914521	up
NDUFB8	2.32657	2.5503e-08	9.12297e+07	26.443	0.3546	0.888734	up
NECAB2	4.523	0.818073	5.52885	2.46698	0.10565	0.809225	up
NEIL1	2.59003	0.574918	4.50504	2.17154	0.0098	0.404372	up
NEK10	1.02864	0.0758963	13.5532	3.76056	0.00675	0.318418	up
NEK3	5.05145	2.12842	2.37333	1.24691	0.2658	0.821401	up
NEK5	0.142556	0	inf	inf	1	1	up
NELL2	5.92022	0.626096	9.4558	3.2412	0.00905	0.381543	up
NFATC2	0.376611	0.177131	2.12617	1.08826	1	1	up
NFKBIZ	16.6421	7.86412	2.11621	1.08148	0.06845	0.744617	up
NFYC	62.5044	25.3625	2.46444	1.30126	0.00085	0.119644	up
NHLRC1	3.76414	1.53371	2.45428	1.2953	0.12315	0.809225	up
NIM1K	1.59764	0.291182	5.48674	2.45595	0.2247	0.809225	up
NIPAL2	4.77046	1.86304	2.56058	1.35647	0.0638	0.732679	up
NKAIN2	0.133172	0	inf	inf	1	1	up
NKD1	0.23183	0.0609866	3.80132	1.9265	1	1	up
NKX1-2	4.42917	1.49273	2.96717	1.56909	0.08555	0.809225	up
NLRP1	1.22441	0.557015	2.19817	1.1363	0.35765	0.891138	up
NLRP11	0.16251	0	inf	inf	1	1	up
NLRP7	2.10998	0.0294232	71.7114	6.16413	0.04545	0.676454	up
NMB	6.36017	1.22717	5.18279	2.37373	0.0685	0.744617	up
NMUR1	0.150597	0.0285998	5.26568	2.39662	1	1	up
NMUR2	0.490339	0	inf	inf	1	1	up
NOS3	5.88647	1.44006	4.08765	2.03127	0.1316	0.809225	up
NOTCH4	1.68953	0	inf	inf	0.0491	0.69168	up
NOTUM	0.362032	0	inf	inf	1	1	up
NPAS1	2.18561	0.415113	5.2651	2.39646	0.21415	0.809225	up
NPAS2	3.29275	0.520808	6.32239	2.66047	0.17045	0.809225	up
NPC1L1	0.287699	0	inf	inf	1	1	up
NPFF	4.41227	3.15282e-300	1.39917e+300	997.063	0.2522	0.81156	up
NPHP1	0.70016	0.349786	2.00168	1.00121	1	1	up
NPIPA2	0.342562	0.108735	3.15043	1.65555	1	1	up
NPIPA5	0.340778	0	inf	inf	1	1	up
NPIPB15	0.915702	0.416466	2.19874	1.13668	0.53465	0.947389	up
NPIPB7	0.496744	0.211789	2.34547	1.22988	1	1	up
NPIPB8	1.44663	0	inf	inf	0.03375	0.672833	up
NPIPB9	0.457919	0.0473789	9.66507	3.27278	1	1	up
NPRL2	13.0325	5.26647	2.47463	1.30721	0.06185	0.732679	up
NR1I3	1.86546	0	inf	inf	5e-05	0.0178102	up
NR2C2AP	18.3587	7.87045	2.3326	1.22194	0.102	0.809225	up
NR2F1	2.72563	1.3517	2.01644	1.01181	0.3985	0.915659	up
NR4A3	0.282216	0.0373984	7.5462	2.91575	1	1	up
NRGN	2.28952	0.765363	2.99142	1.58083	0.19735	0.809225	up
NRTN	0.969399	0.0917437	10.5664	3.40141	0.2689	0.8234	up
NT5M	0.737243	0	inf	inf	1	1	up
NTF4	2.63666	1.00513	2.6232	1.39133	0.2969	0.84557	up
NTNG2	0.216528	0.0616572	3.51182	1.81222	1	1	up
NUAK1	8.62514	3.54438	2.43346	1.28301	0.0461	0.679175	up
NUDT6	2.43652	0.692811	3.51687	1.81429	0.08615	0.809225	up
NUDT8	15.8059	6.92943	2.28099	1.18966	0.0848	0.809225	up
NUTM2D	0.17614	0	inf	inf	1	1	up
NUTM2G	0.133195	0.037922	3.51233	1.81243	1	1	up
OAF	6.07951	2.68258	2.26629	1.18033	0.0651	0.734965	up
OAS2	1.36348	0.677754	2.01176	1.00846	0.5924	0.953741	up
ONECUT1	0.157766	0	inf	inf	1	1	up
OOEP	0.720777	0.214909	3.35388	1.74583	1	1	up
OPHN1	4.98818	1.81098	2.75442	1.46175	0.0556	0.711468	up
OPRL1	0.184464	0	inf	inf	1	1	up
OR1B1	0.822024	0	inf	inf	1	1	up
OR2B6	0.680691	0	inf	inf	1	1	up
OR8A1	0.623517	0	inf	inf	1	1	up
OR8B4	0.648266	0	inf	inf	1	1	up
OSR2	4.07804	1.18023	3.4553	1.78881	0.0625	0.732679	up
OTOA	0.376621	0.162747	2.31416	1.21049	1	1	up
OVGP1	0.676548	0.171183	3.95218	1.98265	1	1	up
OXCT2	0.421071	0	inf	inf	1	1	up
OXTR	0.150333	0	inf	inf	1	1	up
PACRGL	8.99082	2.18032	4.12364	2.04392	0.00335	0.263382	up
PAFAH2	2.7597	1.36568	2.02076	1.0149	0.16365	0.809225	up
PALD1	0.755242	0.12299	6.14064	2.61839	1	1	up
PALM3	0.33527	0	inf	inf	1	1	up
PAPSS2	0.49991	9.10378e-07	549134	19.0668	1	1	up
PARP10	2.65018	1.28959	2.05505	1.03917	0.225	0.809225	up
PAX2	0.245152	0	inf	inf	1	1	up
PBLD	1.86783	0.0390144	47.8753	5.58121	0.0427	0.672833	up
PBX4	2.64976	0.694753	3.81396	1.93129	0.1843	0.809225	up
PCDHB12	2.4674	0.887709	2.77951	1.47483	0.20895	0.809225	up
PCDHB4	0.159476	0	inf	inf	1	1	up
PCDHGA10	0.903782	0.392796	2.30089	1.20219	0.45175	0.930907	up
PCDHGB4	0.177461	1.19748e-171	1.48167e+170	565.295	1	1	up
PCDHGB6	1.46739	0.672994	2.1804	1.12459	0.45335	0.930907	up
PCDHGB7	0.822648	0.237838	3.45884	1.79029	1	1	up
PCED1B	1.04859	0.0931276	11.2596	3.49309	0.1042	0.809225	up
PCYT1B	0.12299	0	inf	inf	1	1	up
PDCD2L	31.0833	12.0604	2.57732	1.36587	0.6841	0.970549	up
PDCD7	22.5956	11.0146	2.05142	1.03662	0.0548	0.705491	up
PDE4A	1.85711	0.34119	5.44303	2.44441	0.1784	0.809225	up
PDE5A	10.8192	3.83319	2.82251	1.49698	0.05885	0.726427	up
PDE6G	0.807065	0	inf	inf	1	1	up
PDE9A	7.12239	2.46624	2.88796	1.53005	0.08195	0.799975	up
PDF	2.83596	1.24518	2.27756	1.18749	0.6986	0.971807	up
PDGFRA	1.79119	0.357443	5.01114	2.32514	0.2856	0.835685	up
PDXP	8.46102	2.04071	4.14611	2.05176	0.0414	0.672833	up
PEAR1	0.650533	0.146289	4.4469	2.1528	1	1	up
PEX26	12.2921	6.0305	2.03832	1.02738	0.0428	0.672833	up
PGAP3	5.74929	1.97392	2.91263	1.54232	0.11575	0.809225	up
PGF	1.42079	0.462056	3.07492	1.62055	0.1606	0.809225	up
PGLYRP3	1.74484	0.603265	2.89233	1.53223	0.3789	0.905686	up
PHACTR1	3.08681	1.34439	2.29606	1.19916	0.2574	0.815386	up
PHLPP1	15.5843	7.63183	2.04201	1.02999	0.1278	0.809225	up
PIANP	2.02022	0.544053	3.7133	1.8927	0.1196	0.809225	up
PID1	0.555208	0.200395	2.77056	1.47018	1	1	up
PIGY	0.473037	0.00480659	98.4139	6.62079	1	1	up
PIH1D2	5.10028	0.860915	5.92424	2.56663	0.23105	0.809225	up
PIK3C2G	0.335657	0	inf	inf	1	1	up
PIP5K1B	1.95153	0.0956732	20.3979	4.35035	0.04625	0.679501	up
PKD1	20.5579	9.80194	2.09732	1.06855	0.1361	0.809225	up
PKD2L2	0.48584	0	inf	inf	1	1	up
PLA2G6	3.36681	1.25222	2.68866	1.42689	0.1447	0.809225	up
PLAT	1.50708	0.227537	6.62348	2.72759	0.04775	0.689087	up
PLB1	1.87191	0.132888	14.0864	3.81623	0.0189	0.561021	up
PLBD1	1.9481	0.477064	4.08351	2.02981	0.1425	0.809225	up
PLCB2	0.367394	0	inf	inf	1	1	up
PLCD1	11.7525	1.87203	6.27798	2.6503	0.00485	0.306211	up
PLCL2	0.417013	0.140785	2.96206	1.5666	1	1	up
PLEKHH3	4.27082	1.13332	3.76842	1.91396	0.02465	0.626067	up
PLEKHN1	1.18683	0.482214	2.46121	1.29937	0.35975	0.893605	up
PLEKHO2	2.7332	0.959485	2.84861	1.51026	0.05915	0.728071	up
PLGLB1	1.11026	0.10797	10.2831	3.3622	0.1061	0.809225	up
PLSCR4	1.14642	0	inf	inf	0.0009	0.122723	up
PLXNC1	0.121377	0	inf	inf	1	1	up
PMAIP1	3.77723	0.794787	4.75251	2.24869	0.0616	0.732679	up
PMS2	20.033	0.984952	20.339	4.34618	0.14145	0.809225	up
PNMA6C	0.448915	0	inf	inf	1	1	up
PNPLA1	0.685313	0	inf	inf	1	1	up
PNPLA2	14.3345	6.82935	2.09895	1.06967	0.14175	0.809225	up
PNPLA3	4.05906	1.04365	3.8893	1.95951	0.34045	0.878503	up
PNPLA7	0.238256	0	inf	inf	1	1	up
PNPLA8	7.33406	3.57909	2.04914	1.03502	0.2068	0.809225	up
POC1B-GALNT4	0.56924	9.11104e-07	624785	19.253	1	1	up
POFUT2	13.4234	6.05197	2.21802	1.14927	0.0666	0.738609	up
POTEJ	0.660021	0.278554	2.36946	1.24456	1	1	up
POU2AF1	0.175863	0	inf	inf	1	1	up
POU3F1	0.369324	0.161825	2.28224	1.19045	1	1	up
POU5F1B	0.213177	0	inf	inf	1	1	up
POU6F2	3.7493	1.60396	2.33754	1.22499	0.23	0.809225	up
PPFIA3	13.2285	5.64097	2.34508	1.22964	0.0326	0.672833	up
PPIAL4A	0.120279	0	inf	inf	1	1	up
PPM1E	0.278147	0.0950656	2.92584	1.54885	1	1	up
PPM1J	1.02006	0.411836	2.47686	1.30851	0.57885	0.951402	up
PPP1R36	0.436547	0.0579935	7.5275	2.91217	1	1	up
PPP1R3F	1.4079	0.576726	2.4412	1.28759	0.4361	0.925652	up
PPP4R4	2.19573	1.08872	2.0168	1.01207	0.25385	0.814328	up
PRDM1	3.08115	1.50815	2.04299	1.03068	0.3064	0.852256	up
PRDM13	0.102529	0	inf	inf	1	1	up
PRDM6	1.80198	0.0497083	36.2513	5.17996	0.0623	0.732679	up
PRKCA	7.98151	3.0554	2.61226	1.3853	0.00555	0.306211	up
PRKD2	41.773	19.0912	2.18807	1.12966	0.00335	0.263382	up
PROB1	0.254766	0.0870865	2.92543	1.54865	1	1	up
PROCA1	3.49701	1.45211	2.40822	1.26797	0.34415	0.881278	up
PRPH	2.05201	0	inf	inf	0.04155	0.672833	up
PRR16	1.81629	0.616439	2.94643	1.55897	0.30445	0.850219	up
PRR18	0.123498	0	inf	inf	1	1	up
PRR19	3.21832	1.55239	2.07314	1.05182	0.3647	0.895375	up
PRR5L	7.04399	1.73673	4.05589	2.02002	0.0046	0.306211	up
PRRT1	3.32664	1.39513	2.38446	1.25366	0.4297	0.924957	up
PRSS22	4.07844	1.33866	3.04664	1.60722	0.13165	0.809225	up
PRSS36	1.37532	0	inf	inf	0.0059	0.306211	up
PRSS48	0.275905	0	inf	inf	1	1	up
PSCA	1.17085	0	inf	inf	0.06775	0.742397	up
PSD	0.661648	0	inf	inf	1	1	up
PSG6	0.803451	0	inf	inf	1	1	up
PSORS1C2	1.00829	0.264301	3.81491	1.93165	0.48255	0.937283	up
PSRC1	32.3318	15.7241	2.05618	1.03997	0.0073	0.331808	up
PTGER1	0.491007	0	inf	inf	1	1	up
PTGES	0.482585	0.0549126	8.78821	3.13557	1	1	up
PTPLAD2	0.277772	0	inf	inf	1	1	up
PTPRD	0.199923	0	inf	inf	1	1	up
PTPRM	1.53414	0	inf	inf	0.0001	0.0311679	up
PXDNL	0.107913	0	inf	inf	1	1	up
QRICH1	130.034	41.8872	3.10439	1.63431	0.00445	0.306211	up
RAB38	8.57401	4.25283	2.01608	1.01155	0.104	0.809225	up
RAB40B	13.2589	4.67226	2.83777	1.50476	0.08765	0.809225	up
RAB43	4.41079	0.175559	25.1243	4.65101	0.0276	0.658102	up
RAB6B	15.1099	4.36288	3.46328	1.79214	0.12495	0.809225	up
RAD51AP2	0.154916	0.0756648	2.0474	1.03379	1	1	up
RAD51L3-RFFL	2.52454	9.6124e-138	2.62597e+137	456.497	0.1809	0.809225	up
RAET1L	5.39163	2.27605	2.36886	1.24419	0.1411	0.809225	up
RAMP1	0.15104	0	inf	inf	1	1	up
RAPGEF6	23.8391	10.3244	2.309	1.20727	0.17205	0.809225	up
RAPSN	0.86795	0	inf	inf	0.0015	0.165703	up
RARRES3	3.19558	0.510547	6.25912	2.64596	0.07065	0.752824	up
RASAL1	2.83385	0.452123	6.26785	2.64797	0.0121	0.443653	up
RASD2	0.363446	0	inf	inf	1	1	up
RASGRF2	2.57095	0.293888	8.74804	3.12896	0.0732	0.763222	up
RASIP1	0.432406	0	inf	inf	1	1	up
RASL10B	0.672275	0.0589227	11.4095	3.51216	1	1	up
RASL11A	11.911	0.638115	18.6659	4.22233	0.00895	0.37824	up
RASSF2	0.200822	0.0357753	5.61342	2.48888	1	1	up
RBL1	0.940184	0.285039	3.29843	1.72178	0.3541	0.888123	up
RBM11	3.39115	1.19803	2.8306	1.50111	0.35025	0.886462	up
RBM20	1.03129	0.268454	3.84158	1.9417	0.0749	0.772875	up
RBPMS	4.1632	1.48849	2.79694	1.48385	0.1197	0.809225	up
REC8	0.551947	0	inf	inf	1	1	up
RECK	1.43907	0.217991	6.60153	2.7228	0.26245	0.820197	up
RECQL4	18.5778	8.24241	2.25393	1.17244	0.01355	0.467395	up
REV3L	39.915	12.1729	3.27901	1.71326	0.01475	0.486666	up
RFPL3S	0.559642	0	inf	inf	1	1	up
RFX1	7.08939	3.29806	2.14956	1.10404	0.0384	0.672833	up
RGAG1	0.24993	0.0356144	7.01766	2.81099	1	1	up
RGAG4	0.540367	0.205302	2.63206	1.39619	1	1	up
RGMA	3.81172	1.68186	2.26636	1.18038	0.1146	0.809225	up
RGPD5	1.08579	0.413582	2.62533	1.3925	0.11955	0.809225	up
RGSL1	0.568572	0	inf	inf	1	1	up
RHBDL2	1.16443	0.227296	5.12297	2.35698	0.30065	0.847472	up
RIBC1	0.309341	0	inf	inf	1	1	up
RIMKLA	3.68027	1.34505	2.73617	1.45216	0.0387	0.672833	up
RIMS3	3.66544	1.78924	2.0486	1.03464	0.0581	0.720845	up
RINL	1.50196	0	inf	inf	0.00125	0.14545	up
RLN1	0.621075	0	inf	inf	1	1	up
RNASE4	1.43137	1.86418e-20	7.67819e+19	66.0574	0.2044	0.809225	up
RNASET2	13.9363	3.75713	3.70931	1.89115	0.01015	0.417826	up
RND1	1.0696	0	inf	inf	0.0137	0.469783	up
RNF121	17.007	8.09866	2.09997	1.07037	0.0345	0.672833	up
RNF146	7.4252	3.3543	2.21364	1.14642	0.0322	0.672833	up
RNF215	1.18918	0.382847	3.10613	1.63512	0.3191	0.863098	up
RP11-1035H13.3	2.20697	0.000429066	5143.73	12.3286	0.1916	0.809225	up
RP11-139J15.7	0.647608	0.233791	2.77003	1.4699	1	1	up
RP11-144F15.1	1.24629	0	inf	inf	0.2214	0.809225	up
RP11-166B2.1	0.29885	0	inf	inf	1	1	up
RP11-176H8.1	1.09974	0.43214	2.54487	1.34759	0.66475	0.965649	up
RP11-20I23.1	0.855844	0.00877291	97.5554	6.60815	0.27645	0.826792	up
RP11-231C14.4	0.274914	0.0711058	3.86626	1.95094	1	1	up
RP11-279O9.4	2.6402	0	inf	inf	0.1605	0.809225	up
RP11-296A16.1	1.04467	8.99885e-281	1.16081e+280	930.355	0.3994	0.915659	up
RP11-297N6.4	0.231477	0	inf	inf	1	1	up
RP11-321N4.5	7.72841	0.395966	19.5178	4.28672	0.21055	0.809225	up
RP11-345J4.5	2.31148	0.737853	3.13271	1.64741	0.4369	0.925658	up
RP11-351M8.1	2.3177	0.266382	8.70063	3.12112	0.48095	0.936865	up
RP11-41O4.1	0.69042	0	inf	inf	1	1	up
RP11-438J1.1	14.8023	6.9935	2.11659	1.08174	0.0665	0.738609	up
RP11-451M19.3	0.338934	0	inf	inf	1	1	up
RP11-508N12.4	3.50395	1.13042	3.09968	1.63212	0.5972	0.954448	up
RP11-512M8.5	0.663372	0.0004655	1425.05	10.4768	1	1	up
RP11-553A10.1	0.543199	0	inf	inf	1	1	up
RP11-598P20.5	5.68943	3.2113e-05	177173	17.4348	0.2675	0.821853	up
RP11-603J24.9	1.76713	3.74642e-18	4.71685e+17	58.7106	0.3887	0.910654	up
RP11-613M10.8	0.97544	0.3161	3.08585	1.62567	0.42305	0.923772	up
RP11-691N7.6	0.57133	3.18316e-146	1.79431e+145	482.523	1	1	up
RP11-712L6.5	1.89973	0	inf	inf	0.2553	0.814753	up
RP11-831H9.11	2.4103	2.86006e-10	8.42775e+09	32.9725	0.41805	0.923521	up
RP11-849F2.7	0.290074	0.10562	2.7464	1.45754	1	1	up
RP11-867G23.8	1.46196	0.550758	2.65444	1.40841	0.628	0.96104	up
RP11-93B14.6	1.54073	0	inf	inf	0.10485	0.809225	up
RP1-241P17.4	1.50947	0.604748	2.49604	1.31964	0.50005	0.940004	up
RP13-512J5.1	1.36104	0	inf	inf	0.23685	0.809225	up
RP1L1	0.111684	0.0463172	2.41128	1.2698	1	1	up
RP4-758J18.2	12.1073	5.21332	2.32237	1.2156	0.0505	0.698292	up
RPEL1	1.15134	0.180795	6.36822	2.67089	0.05315	0.699608	up
RPP14	7.61413	1.53294	4.96698	2.31237	0.2865	0.836404	up
RPS6KA2	3.45156	1.08213	3.18961	1.67338	0.0725	0.761839	up
RRH	0.35886	0	inf	inf	1	1	up
RTN4R	1.58964	0.178401	8.91046	3.1555	0.05485	0.705491	up
RTN4RL2	2.00685	0.697865	2.87569	1.52391	0.26395	0.820487	up
RUFY3	12.7496	5.92481	2.1519	1.10561	0.05495	0.706257	up
RUNDC3A	0.410679	0.0509804	8.05564	3.01	1	1	up
S100A4	7.02111	2.59286	2.70787	1.43716	0.27145	0.825416	up
SAMD12	2.75291	0.655532	4.19951	2.07022	0.07795	0.784478	up
SAMD15	1.76282	0.74361	2.37061	1.24526	0.4289	0.924879	up
SAMD4A	4.54049	1.51545	2.99613	1.5831	0.0258	0.636036	up
SAMD9L	6.49473	2.58062	2.51673	1.33155	0.00695	0.322968	up
SAP30L	45.4305	17.3514	2.61826	1.38861	0.05205	0.698292	up
SATB1	3.18842	0.372432	8.56106	3.09779	0.0056	0.306211	up
SATL1	0.314304	0	inf	inf	1	1	up
SCUBE3	0.31626	0.0377217	8.38401	3.06764	1	1	up
SDCBP2	2.39792	0.989877	2.42244	1.27646	0.55135	0.947677	up
SDR9C7	0.145569	0	inf	inf	1	1	up
SEC14L2	5.22508	2.51075	2.08108	1.05733	0.40395	0.917323	up
SEC14L5	0.150946	0.0430315	3.50781	1.81057	1	1	up
SEC23IP	58.7203	24.773	2.37033	1.24509	0.0033	0.263005	up
SEC31B	4.77523	1.84383	2.58983	1.37286	0.42085	0.923521	up
SECTM1	1.07925	0.135867	7.94347	2.98977	0.09915	0.809225	up
SELPLG	0.705519	0.172005	4.10172	2.03623	1	1	up
SEMA3A	2.93188	0.662819	4.42335	2.14514	0.1426	0.809225	up
SEMA6B	3.41887	0.762684	4.48268	2.16436	0.02255	0.601455	up
SENP8	4.10252	1.4544	2.82077	1.49609	0.26025	0.818304	up
SEPT1	2.27405	0.347117	6.55125	2.71177	0.01995	0.582284	up
SEPT4	1.55884	0	inf	inf	5e-05	0.0178102	up
SERPINB7	6.82519	3.3601	2.03125	1.02237	0.0751	0.772875	up
SERPIND1	0.103308	0	inf	inf	1	1	up
SERPINF1	5.88584	0.85591	6.87672	2.78172	0.0152	0.494042	up
SERPINF2	0.713969	0	inf	inf	1	1	up
SERTAD4	3.18296	0.855856	3.71904	1.89493	0.01445	0.482806	up
SGCB	11.9977	3.96427	3.02646	1.59763	0.00845	0.366881	up
SH2B1	22.9913	7.45887	3.08241	1.62406	0.0023	0.218175	up
SH2D5	2.63162	1.11213	2.36628	1.24262	0.20995	0.809225	up
SH3BGRL2	0.158477	0.0602195	2.63165	1.39597	1	1	up
SH3GL3	1.25462	0.453997	2.76351	1.4665	0.2372	0.809225	up
SH3TC1	0.151797	0	inf	inf	1	1	up
SHC2	0.722245	0	inf	inf	1	1	up
SHF	1.82043	0.620136	2.93553	1.55362	0.1297	0.809225	up
SIGMAR1	77.5813	32.0531	2.42039	1.27524	0.00035	0.0702172	up
SIM2	1.21254	0	inf	inf	0.00025	0.0566688	up
SIRT2	14.9633	4.50685	3.32013	1.73124	0.0273	0.652732	up
SLAIN1	1.7725	0.695518	2.54847	1.34963	0.28945	0.838795	up
SLC10A4	0.382365	0	inf	inf	1	1	up
SLC17A5	3.60138	0.00194333	1853.2	10.8558	0.2491	0.809494	up
SLC19A1	15.474	4.07145	3.80061	1.92623	0.0049	0.306211	up
SLC1A4	0.879998	0.429884	2.04706	1.03355	0.2878	0.836931	up
SLC22A13	0.327655	0.149271	2.19503	1.13424	1	1	up
SLC22A17	5.82626	1.21697	4.78752	2.25928	0.05785	0.718658	up
SLC22A18AS	0.735718	0	inf	inf	1	1	up
SLC22A4	0.306763	0	inf	inf	1	1	up
SLC24A1	8.43097	1.14427	7.36798	2.88127	0.0789	0.786926	up
SLC25A1	16.2356	7.6818	2.11352	1.07965	0.03695	0.672833	up
SLC25A10	0.157471	7.38853e-05	2131.27	11.0575	1	1	up
SLC25A18	0.700387	0	inf	inf	1	1	up
SLC25A2	0.67722	0.279994	2.4187	1.27423	1	1	up
SLC25A27	1.2084	0	inf	inf	0.0019	0.19059	up
SLC25A30	17.8013	8.40134	2.11886	1.08329	0.0678	0.742397	up
SLC25A34	0.640185	0.0634212	10.0942	3.33545	1	1	up
SLC25A48	1.01025	0.327455	3.08515	1.62534	0.21725	0.809225	up
SLC26A10	2.00716	0.912111	2.20056	1.13787	0.3939	0.914516	up
SLC27A1	7.13641	2.23958	3.18649	1.67197	0.03845	0.672833	up
SLC27A3	30.2065	7.17492	4.21	2.07382	0.0056	0.306211	up
SLC27A5	5.19719	1.11999	4.6404	2.21425	0.08625	0.809225	up
SLC29A4	4.56708	2.1616	2.11282	1.07917	0.40365	0.917107	up
SLC2A11	3.60846	1.54292	2.33872	1.22572	0.25735	0.815386	up
SLC2A6	1.06097	0.416585	2.54684	1.34871	0.23275	0.809225	up
SLC2A8	10.4269	4.38893	2.37573	1.24837	0.03715	0.672833	up
SLC30A3	4.75512	1.14457	4.15451	2.05468	0.02385	0.61436	up
SLC30A4	5.44133	2.37757	2.28861	1.19447	0.1279	0.809225	up
SLC38A11	0.168424	0	inf	inf	1	1	up
SLC39A11	16.5942	5.68013	2.92144	1.54668	0.00515	0.306211	up
SLC40A1	0.484949	0.0547221	8.86205	3.14764	1	1	up
SLC41A2	13.7307	1.61504	8.50175	3.08776	0.00035	0.0702172	up
SLC46A3	0.573879	0.225656	2.54316	1.34662	1	1	up
SLC4A10	2.1559	0	inf	inf	0.00345	0.268823	up
SLC4A8	0.171796	0	inf	inf	1	1	up
SLC51A	0.771752	0.257874	2.99275	1.58147	1	1	up
SLC52A3	0.709036	0.256694	2.76219	1.46581	1	1	up
SLC5A2	3.78332	1.65012	2.29275	1.19708	0.52195	0.942974	up
SLC6A12	0.341054	0	inf	inf	1	1	up
SLC6A15	23.9976	8.08187	2.96931	1.57013	0.00865	0.374633	up
SLC9A7	18.4034	6.99825	2.6297	1.3949	0.0418	0.672833	up
SLFNL1	0.304544	0.0867851	3.50917	1.81113	1	1	up
SLITRK5	2.18639	1.07151	2.04048	1.02891	0.14465	0.809225	up
SLMO1	4.86996	0.933311	5.21794	2.38348	0.02135	0.595148	up
SMCO2	3.27874	0.339205	9.66594	3.27291	0.08245	0.800985	up
SMIM1	0.188127	0	inf	inf	1	1	up
SMIM5	2.51076	0	inf	inf	0.1012	0.809225	up
SMPD1	5.71966	1.93303	2.95892	1.56507	0.0271	0.652127	up
SMPDL3A	7.83612	1.53034	5.12052	2.35629	0.03095	0.672833	up
SMPDL3B	0.503165	0.182715	2.75383	1.46144	1	1	up
SNAI1	0.815591	0.17398	4.68783	2.22892	1	1	up
SNAI3	0.544695	0.112682	4.83391	2.27319	1	1	up
SNAP91	0.216438	0	inf	inf	1	1	up
SNCAIP	4.48874	1.58962	2.82378	1.49763	0.1049	0.809225	up
SNTB1	3.28159	1.45643	2.25318	1.17196	0.24225	0.809225	up
SNX22	0.597809	1.7407e-06	343440	18.3897	1	1	up
SNX31	1.95632	0.237812	8.22634	3.04025	0.1148	0.809225	up
SOCS1	0.505996	0.164268	3.0803	1.62307	1	1	up
SOST	1.31768	0.333424	3.95196	1.98257	0.24745	0.809296	up
SOWAHA	0.239099	0.0544926	4.38775	2.13348	1	1	up
SOX18	0.995923	0	inf	inf	0.2171	0.809225	up
SOX5	1.51522	0.0929328	16.3045	4.0272	0.0016	0.170283	up
SP6	1.32387	0.123657	10.7059	3.42034	0.1084	0.809225	up
SPAG4	4.17087	1.27784	3.26402	1.70665	0.29955	0.84685	up
SPAG8	2.67883	0.230917	11.6009	3.53616	0.01385	0.472144	up
SPATA12	0.41756	0.118879	3.51248	1.81249	1	1	up
SPATA24	0.768356	0	inf	inf	1	1	up
SPATA25	1.13027	0	inf	inf	0.04145	0.672833	up
SPATA32	0.40196	0	inf	inf	1	1	up
SPATA7	1.15778	0.374387	3.09247	1.62876	0.05455	0.705271	up
SPDYE2	0.255362	0	inf	inf	1	1	up
SPDYE2B	0.287404	0	inf	inf	1	1	up
SPDYE3	0.17905	0	inf	inf	1	1	up
SPERT	0.213879	0	inf	inf	1	1	up
SPIN2B	13.3822	3.52709	3.79411	1.92376	0.04665	0.680794	up
SPINK2	2.78613	0	inf	inf	0.00265	0.235985	up
SPOCK3	8.63363	2.03846	4.23538	2.08249	0.0024	0.222817	up
SPRED3	1.09266	0	inf	inf	0.1205	0.809225	up
SPRN	0.238654	0.0604163	3.95016	1.98191	1	1	up
SPRR2A	10.0536	0.0111533	901.404	9.81603	0.06385	0.732679	up
SPRR2D	5.83898	0.966859	6.03913	2.59434	0.0821	0.800584	up
SPSB3	8.89682	3.98329	2.23354	1.15933	0.1275	0.809225	up
SRCIN1	4.85362	1.43998	3.37061	1.75301	0.16675	0.809225	up
SRRM5	0.646085	0	inf	inf	1	1	up
SSBP2	7.66355	3.47269	2.20681	1.14196	0.23425	0.809225	up
ST20-MTHFS	4.75527	1.00831e-06	4.71622e+06	22.1692	0.24655	0.809296	up
ST3GAL5	5.7789	2.61748	2.2078	1.14261	0.1373	0.809225	up
ST3GAL6	1.51903	0.470919	3.22567	1.6896	0.08985	0.809225	up
ST8SIA1	0.793448	0.0189572	41.8548	5.38732	1	1	up
ST8SIA4	0.116067	0.0441167	2.63091	1.39556	1	1	up
ST8SIA5	1.21299	0.592591	2.04693	1.03346	0.3559	0.890209	up
STAC2	0.63656	0	inf	inf	1	1	up
STAG3	0.758617	0.0928656	8.169	3.03016	1	1	up
STAR	0.239675	0	inf	inf	1	1	up
STAT5A	1.89642	0.700192	2.70844	1.43746	0.13385	0.809225	up
STK11IP	16.7194	6.04554	2.76558	1.46758	0.07085	0.753479	up
STK31	2.50729	0	inf	inf	0.0002	0.0505913	up
STK40	8.86813	3.96738	2.23526	1.16044	0.0383	0.672833	up
STMN3	2.9152	1.27664	2.28349	1.19124	0.14795	0.809225	up
STOML1	2.63658	0.963423	2.73667	1.45242	0.241	0.809225	up
STOX1	2.50697	0.850816	2.94656	1.55903	0.04685	0.683141	up
STRIP1	13.3341	6.43775	2.07125	1.0505	0.01455	0.482806	up
STUB1	88.5544	37.9506	2.33341	1.22244	0.00485	0.306211	up
STX11	0.309342	0	inf	inf	1	1	up
SUFU	1.93101	0.53268	3.6251	1.85802	0.26655	0.8216	up
SUGCT	2.58548	0.493191	5.24237	2.39022	0.10425	0.809225	up
SULT1A2	1.72589	0.748286	2.30646	1.20568	0.41125	0.921705	up
SULT1A3	2.51208	4.13971e-262	6.0703e+261	869.625	0.2125	0.809225	up
SULT1B1	0.102589	0.0259982	3.94602	1.9804	1	1	up
SWT1	1.9718	0.9149	2.15521	1.10783	0.18545	0.809225	up
SYBU	30.7068	8.51129	3.60778	1.85111	5e-05	0.0178102	up
SYCE2	0.718939	0.328399	2.18922	1.13042	1	1	up
SYCP2	2.44215	0.922163	2.64829	1.40506	0.26745	0.821853	up
SYNC	1.05985	0.276018	3.8398	1.94103	0.4288	0.924879	up
SYT12	1.37871	0	inf	inf	0.00575	0.306211	up
SYT15	0.151689	0	inf	inf	1	1	up
SYT3	6.80071	1.00832	6.74459	2.75373	0.00435	0.3037	up
SYTL3	0.292383	0	inf	inf	1	1	up
SYTL5	1.60053	0.75363	2.12377	1.08663	0.34355	0.881032	up
TAC4	0.958335	0.203699	4.70466	2.23409	0.25035	0.809937	up
TAGLN3	2.15576	0	inf	inf	0.0015	0.165703	up
TANGO6	19.5396	7.20296	2.71272	1.43974	0.00395	0.2909	up
TAS2R19	4.43985	1.64548	2.69821	1.432	0.35295	0.887532	up
TBC1D3C	0.157483	0	inf	inf	1	1	up
TBC1D4	14.3955	6.29038	2.2885	1.1944	0.0091	0.382726	up
TBC1D9	1.16863	0.525941	2.22199	1.15185	0.17925	0.809225	up
TBCEL	4.96822	1.84122	2.69832	1.43206	0.0206	0.588465	up
TBCK	13.1752	5.41893	2.43134	1.28175	0.0396	0.672833	up
TBX3	9.66042	4.05041	2.38505	1.25402	0.0618	0.732679	up
TBX6	1.40893	0.266947	5.27792	2.39997	0.29385	0.843008	up
TBXAS1	1.09811	0	inf	inf	5e-05	0.0178102	up
TCP11L2	7.8808	3.37209	2.33707	1.2247	0.1301	0.809225	up
TEC	1.8547	0.484183	3.83057	1.93756	0.14195	0.809225	up
TEF	7.92685	3.68651	2.15023	1.10449	0.08175	0.799975	up
TEKT2	0.114958	0	inf	inf	1	1	up
TEKT3	0.100669	0	inf	inf	1	1	up
TEX12	0.599587	0	inf	inf	1	1	up
TEX40	4.43295	0.0261446	169.555	7.40561	0.2409	0.809225	up
TFPT	17.4472	6.00817	2.90392	1.538	0.1155	0.809225	up
THAP3	17.2286	3.88961	4.42937	2.1471	0.0958	0.809225	up
THBS4	0.295042	0.122234	2.41376	1.27128	1	1	up
THOC5	66.6425	31.7298	2.10032	1.07061	0.0299	0.672833	up
THSD7B	0.815482	0	inf	inf	1	1	up
THUMPD2	24.7402	8.0799	3.06195	1.61445	0.0002	0.0505913	up
TICAM2	3.96636	0.00934748	424.323	8.72902	0.23365	0.809225	up
TIGD6	6.75901	1.92389	3.51321	1.81279	0.1249	0.809225	up
TIMM23B	22.564	0.310421	72.6882	6.18365	0.0732	0.763222	up
TIMP2	6.46879	2.56467	2.52227	1.33472	0.01135	0.431597	up
TIRAP	13.151	4.77965	2.75147	1.4602	0.05365	0.70116	up
TJP3	0.545796	0.24635	2.21553	1.14765	1	1	up
TMED6	1.10078	0	inf	inf	0.1741	0.809225	up
TMEM106A	2.87025	0.404339	7.09863	2.82754	0.01205	0.44278	up
TMEM107	14.5503	6.9709	2.08729	1.06163	0.0531	0.699608	up
TMEM110	20.1237	6.9762	2.88462	1.52838	0.006	0.306211	up
TMEM130	0.72427	0	inf	inf	1	1	up
TMEM136	1.82894	0.596709	3.06505	1.61591	0.10435	0.809225	up
TMEM139	0.18046	0	inf	inf	1	1	up
TMEM145	2.64461	1.17089	2.25863	1.17545	0.3424	0.880155	up
TMEM159	11.9075	5.56334	2.14035	1.09785	0.06505	0.734965	up
TMEM178A	0.155307	0	inf	inf	1	1	up
TMEM180	4.64845	1.85457	2.50648	1.32566	0.05015	0.698292	up
TMEM187	0.816269	0	inf	inf	1	1	up
TMEM217	1.16644	0	inf	inf	0.0612	0.732679	up
TMEM232	0.530391	0	inf	inf	1	1	up
TMEM53	5.39794	1.50718	3.58149	1.84056	0.23345	0.809225	up
TMEM74B	0.545373	0	inf	inf	1	1	up
TMEM86B	0.631481	0.239455	2.63717	1.39899	1	1	up
TMEM98	1.63432	0.581046	2.81271	1.49196	0.1334	0.809225	up
TMIE	0.234203	0	inf	inf	1	1	up
TMOD2	1.29798	0.525211	2.47135	1.3053	0.28795	0.837088	up
TMOD4	0.146068	2.39206e-247	6.10765e+245	816.483	1	1	up
TMTC1	5.50543	1.80856	3.04411	1.60602	0.00125	0.14545	up
TNFAIP3	13.7243	6.31533	2.17317	1.1198	0.1001	0.809225	up
TNFRSF11A	2.87249	0.786306	3.65315	1.86914	0.20355	0.809225	up
TNFRSF13C	0.892597	0	inf	inf	0.04145	0.672833	up
TNFSF4	0.168717	0	inf	inf	1	1	up
TNNT3	0.804571	0	inf	inf	1	1	up
TOP1MT	15.228	6.39125	2.38264	1.25256	0.01675	0.527679	up
TOP3B	16.0826	7.8957	2.03688	1.02636	0.1074	0.809225	up
TP53I13	25.3138	10.831	2.33717	1.22476	0.3702	0.899336	up
TPPP3	0.742801	0	inf	inf	1	1	up
TRABD2B	0.149921	0	inf	inf	1	1	up
TRAIP	21.6071	7.77626	2.7786	1.47436	0.0046	0.306211	up
TRAPPC2P1	6.72492	2.53307	2.65485	1.40863	0.36565	0.895476	up
TREX2	1.05658	0.239904	4.4042	2.13888	0.18525	0.809225	up
TRH	0.730208	0	inf	inf	1	1	up
TRIM46	3.55284	1.25981	2.82015	1.49577	0.20395	0.809225	up
TRIM47	11.1092	1.8897	5.87879	2.55552	0.01225	0.445328	up
TRIM73	1.81501	0	inf	inf	0.047	0.684756	up
TRIOBP	15.6291	7.38955	2.11502	1.08067	0.0505	0.698292	up
TROAP	59.1375	28.9521	2.0426	1.03041	0.014	0.474478	up
TRPV1	2.52912	1.02988	2.45574	1.29616	0.1894	0.809225	up
TSC2	22.6293	10.9689	2.06305	1.04478	0.051	0.698292	up
TSC22D3	0.478041	0.107358	4.45276	2.1547	1	1	up
TSEN54	39.3634	10.0452	3.9186	1.97034	0.00085	0.119644	up
TSHZ3	0.520486	0.251747	2.0675	1.04789	1	1	up
TSNARE1	0.528639	0.0917653	5.76076	2.52626	1	1	up
TSNAXIP1	0.344713	0	inf	inf	1	1	up
TSPAN5	7.7767	2.6923	2.8885	1.53032	0.02575	0.636036	up
TSPO	17.9499	8.48682	2.11503	1.08068	0.078	0.784478	up
TSSK3	3.45103	1.06571	3.23824	1.69521	0.23385	0.809225	up
TSSK6	1.06692	0.113916	9.36579	3.2274	0.14455	0.809225	up
TSTD1	15.205	4.78971	3.17452	1.66654	0.4319	0.925004	up
TTC21A	3.39397	1.4036	2.41804	1.27384	0.4135	0.922447	up
TTC39B	9.49339	4.02952	2.35597	1.23632	0.0134	0.466712	up
TTC6	0.820267	0	inf	inf	1	1	up
TTLL13	0.297974	0	inf	inf	1	1	up
TTLL3	3.71953	1.56754	2.37285	1.24662	0.20455	0.809225	up
TTLL7	1.17765	0.232587	5.06331	2.34008	0.0878	0.809225	up
TUBB3	0.924688	0.0612189	15.1046	3.91692	0.254	0.814499	up
TWIST1	1.41105	0.23497	6.00523	2.58622	0.2311	0.809225	up
TXNRD3NB	0.906226	1.12009e-33	8.0909e+32	109.318	0.4577	0.931191	up
UACA	18.6422	8.37588	2.2257	1.15426	0.02535	0.634805	up
UBALD2	39.9026	17.9684	2.22071	1.15102	0.0418	0.672833	up
UBE4B	13.9042	6.43572	2.16048	1.11135	0.07555	0.773855	up
UGT1A1	1.43942	0.115145	12.5009	3.64396	0.25545	0.814753	up
UGT2B15	0.570891	0	inf	inf	1	1	up
ULK2	7.18284	3.40672	2.10843	1.07617	0.2634	0.820487	up
UNC119	44.2223	18.1239	2.44	1.28688	0.3014	0.847943	up
UNC80	0.210654	0	inf	inf	1	1	up
UNKL	14.0821	4.8235	2.91948	1.54571	0.0196	0.576894	up
UPK1B	2.97816	0.976652	3.04935	1.6085	0.2111	0.809225	up
URGCP-MRPS24	0.479805	8.26003e-30	5.80869e+28	95.5522	1	1	up
USP22	19.1313	9.36382	2.04311	1.03077	0.07555	0.773855	up
USP41	2.43957	0	inf	inf	0.11015	0.809225	up
USP43	3.86494	1.30219	2.96802	1.5695	0.0109	0.427525	up
UST	2.18546	0.988533	2.2108	1.14457	0.36915	0.898736	up
UTS2B	0.405507	0	inf	inf	1	1	up
VAX2	0.544512	0.176714	3.08132	1.62355	1	1	up
VCX	0.848352	0	inf	inf	1	1	up
VCX3A	0.116241	0	inf	inf	1	1	up
VEGFC	7.00889	3.25375	2.15409	1.10708	0.0489	0.69168	up
VIM	0.273957	0.103925	2.63611	1.39841	1	1	up
VLDLR	1.82575	0.497196	3.67209	1.8766	0.20585	0.809225	up
VPS9D1	4.94424	1.5164	3.26049	1.70509	0.38535	0.9084	up
WBSCR17	0.805201	0.338103	2.38153	1.25189	1	1	up
WDR38	0.211673	0	inf	inf	1	1	up
WDR52	8.10399	3.8071	2.12865	1.08994	0.1475	0.809225	up
WDR96	0.289451	0.0173342	16.6982	4.06162	1	1	up
WNK3	0.136327	0.0411368	3.31399	1.72857	1	1	up
WNK4	1.53593	0.5825	2.63679	1.39878	0.58985	0.953594	up
WNT11	0.176376	0	inf	inf	1	1	up
WNT16	0.935465	0	inf	inf	0.0053	0.306211	up
WNT5B	5.82577	0.40998	14.21	3.82883	0.0455	0.676454	up
WTIP	1.40128	0.49343	2.83988	1.50583	0.2402	0.809225	up
WWC3	6.32772	2.54026	2.49097	1.31671	0.00245	0.226256	up
XCL1	3.20193	0.800797	3.99842	1.99943	0.12205	0.809225	up
YBX2	3.14474	1.27635	2.46384	1.30091	0.2005	0.809225	up
YIPF4	16.4454	7.75964	2.11935	1.08362	0.1095	0.809225	up
YPEL4	0.366926	0.165943	2.21115	1.1448	1	1	up
ZACN	1.63285	0.789882	2.0672	1.04768	0.5195	0.942974	up
ZBTB17	16.1589	6.45185	2.50455	1.32455	0.04295	0.672833	up
ZBTB20	0.663877	0	inf	inf	1	1	up
ZBTB46	2.35985	0.502775	4.69365	2.23071	0.06725	0.741024	up
ZBTB7C	3.95373	1.27394	3.10355	1.63392	0.02135	0.595148	up
ZBTB8A	4.3985	1.58641	2.77262	1.47125	0.0143	0.481838	up
ZCWPW2	0.125189	0	inf	inf	1	1	up
ZDHHC1	2.49546	1.00735	2.47725	1.30874	0.4264	0.924194	up
ZDHHC11	5.62958	1.522	3.69881	1.88706	0.29965	0.84685	up
ZFP41	2.55331	0.943433	2.70641	1.43638	0.0874	0.809225	up
ZFYVE28	6.97326	2.58281	2.69987	1.43289	0.05385	0.701416	up
ZIC1	41.8357	17.1036	2.44603	1.29044	0.0343	0.672833	up
ZMYM6NB	3.58218	0.441783	8.10847	3.01943	0.26505	0.820973	up
ZMYND10	0.287914	0.0327378	8.79455	3.13661	1	1	up
ZNF100	1.03672	0.355602	2.91537	1.54368	0.13725	0.809225	up
ZNF132	0.444177	0.162541	2.73271	1.45033	1	1	up
ZNF177	0.186159	0	inf	inf	1	1	up
ZNF181	14.2886	5.58191	2.5598	1.35603	0.0393	0.672833	up
ZNF221	4.66241	1.09164	4.27102	2.09458	0.0334	0.672833	up
ZNF222	3.73457	1.84696	2.02201	1.01579	0.2249	0.809225	up
ZNF223	2.98771	0.847806	3.52404	1.81723	0.12655	0.809225	up
ZNF230	4.9191	1.08558	4.53132	2.17993	0.0274	0.654227	up
ZNF232	12.4763	4.2266	2.95185	1.56162	0.0079	0.349966	up
ZNF248	6.85363	2.34143	2.92712	1.54948	0.02245	0.601455	up
ZNF286B	2.16104	0.931597	2.31972	1.21395	0.40475	0.918059	up
ZNF287	1.01972	0.147158	6.92945	2.79274	0.0997	0.809225	up
ZNF32	10.2906	4.19351	2.45392	1.29509	0.0492	0.691972	up
ZNF385C	0.95604	0.264754	3.61105	1.85242	0.3821	0.907124	up
ZNF408	10.3001	3.91758	2.62921	1.39463	0.05275	0.698292	up
ZNF414	7.60674	3.15666	2.40974	1.26888	0.1522	0.809225	up
ZNF428	9.20609	3.71809	2.47603	1.30803	0.1357	0.809225	up
ZNF433	0.258572	0	inf	inf	1	1	up
ZNF438	1.52957	0.717444	2.13197	1.09219	0.2319	0.809225	up
ZNF474	0.432799	0	inf	inf	1	1	up
ZNF501	1.79372	0.701702	2.55625	1.35403	0.11955	0.809225	up
ZNF524	5.16556	2.2175	2.32945	1.21999	0.29075	0.839779	up
ZNF554	1.09787	0.53724	2.04354	1.03107	0.33915	0.877614	up
ZNF556	8.46556	3.98384	2.12498	1.08745	0.14515	0.809225	up
ZNF567	3.37979	1.01566	3.32769	1.73452	0.15635	0.809225	up
ZNF573	0.55748	0	inf	inf	1	1	up
ZNF575	3.25797	0.321976	10.1187	3.33895	0.12105	0.809225	up
ZNF596	1.08769	0.170617	6.37502	2.67243	0.07795	0.784478	up
ZNF613	9.83668	4.25062	2.31418	1.2105	0.08345	0.803828	up
ZNF616	6.32723	3.06261	2.06596	1.04681	0.0315	0.672833	up
ZNF641	10.3753	3.0824	3.36599	1.75103	0.00455	0.306211	up
ZNF649	8.95371	3.57926	2.50155	1.32282	0.03515	0.672833	up
ZNF653	12.2103	0.914848	13.3468	3.73842	0.0459	0.678931	up
ZNF717	2.71497	0.754203	3.59978	1.84791	0.0374	0.672833	up
ZNF746	12.5515	5.95441	2.10793	1.07583	0.0282	0.666941	up
ZNF766	14.5201	6.7669	2.14575	1.10148	0.08035	0.794577	up
ZNF774	3.78655	1.19676	3.164	1.66175	0.05665	0.712883	up
ZNF788	0.188127	0	inf	inf	1	1	up
ZNF804A	0.296658	0	inf	inf	1	1	up
ZNF837	0.540906	0.189456	2.85506	1.51352	1	1	up
ZNF845	9.59094	4.67115	2.05322	1.03789	0.04655	0.679903	up
ZNF91	0.161741	0.0508023	3.18373	1.67072	1	1	up
ZSCAN2	2.51982	0.935662	2.69309	1.42926	0.09565	0.809225	up
ZSCAN30	2.47179	1.17476	2.10408	1.07319	0.16865	0.809225	up
ZSCAN9	8.49482	3.12832	2.71545	1.44119	0.0177	0.53693	up
STPG1	5.76583	12.0007	-2.08135	-1.05752	0.26925	0.823902	down
ICA1	0	1.63112	-inf	-inf	0.00015	0.0415571	down
DBNDD1	2.77745	11.5572	-4.16109	-2.05696	0.00505	0.306211	down
SLC7A2	0.0964613	0.659967	-6.84177	-2.77437	1	1	down
ARX	0	0.428677	-inf	-inf	1	1	down
HOXA11	1.14734	2.83765	-2.47324	-1.3064	0.13585	0.809225	down
ACSM3	0.117102	1.65834	-14.1615	-3.8239	0.01715	0.529469	down
AC004381.6	3.81225	11.6988	-3.06873	-1.61764	0.0734	0.764587	down
ITGA2B	0	3.87845	-inf	-inf	0.00015	0.0415571	down
CRLF1	0.143215	3.70923	-25.8998	-4.69487	0.05105	0.698292	down
GAS7	0	0.197791	-inf	-inf	1	1	down
TKTL1	0	1.40602	-inf	-inf	0.00535	0.306211	down
PAX6	0	0.178401	-inf	-inf	1	1	down
CDKL5	0.454536	1.92606	-4.23743	-2.08319	0.09215	0.809225	down
CDK11A	0.589318	2.65992	-4.51354	-2.17426	0.02515	0.631609	down
DLEC1	0.0293187	0.29928	-10.2079	-3.35161	1	1	down
CRY1	2.89736	7.67625	-2.64939	-1.40566	0.01065	0.422466	down
MLXIPL	8.43874e-07	3.17924	-3.76756e+06	-21.8452	0.0174	0.532469	down
SEMA3G	0	0.114142	-inf	-inf	1	1	down
STAB1	0	1.15043	-inf	-inf	0.03855	0.672833	down
FYN	0.759794	1.82505	-2.40202	-1.26425	0.09025	0.809225	down
NME2	1.08703	11.2694	-10.3672	-3.37395	0.1953	0.809225	down
WAS	0	1.21186	-inf	-inf	0.00495	0.306211	down
ISL1	0.0908291	1.79191	-19.7284	-4.3022	0.24965	0.80952	down
SLC38A5	0	0.242251	-inf	-inf	1	1	down
MAGIX	0.0487605	0.126622	-2.59681	-1.37674	1	1	down
CPS1	0.325308	0.934734	-2.87338	-1.52275	0.32235	0.865717	down
HSF2	4.60786	10.2999	-2.2353	-1.16047	0.02045	0.588465	down
RTEL1-TNFRSF6B	0.0777155	0.698954	-8.99373	-3.16892	1	1	down
IBSP	0	0.4968	-inf	-inf	1	1	down
MYOM2	0	0.183181	-inf	-inf	1	1	down
CYP46A1	0	0.12667	-inf	-inf	1	1	down
FLT4	0.230207	3.33559	-14.4895	-3.85694	0.0019	0.19059	down
AGA	5.53444	13.4654	-2.43302	-1.28275	0.08605	0.809225	down
DNAH5	0	0.32451	-inf	-inf	1	1	down
ADAM28	0	0.481726	-inf	-inf	1	1	down
BARX2	1.22559	3.65463	-2.98194	-1.57625	0.1005	0.809225	down
LCP2	0	0.549605	-inf	-inf	1	1	down
GEMIN8	0	0.906062	-inf	-inf	0.0088	0.377384	down
CP	0	0.24034	-inf	-inf	1	1	down
ARHGAP6	0	0.162675	-inf	-inf	1	1	down
ADAMTS6	0.186367	0.731283	-3.92388	-1.97228	1	1	down
FOXP3	0.0730139	0.210894	-2.88842	-1.53028	1	1	down
TNIP3	0	0.435249	-inf	-inf	1	1	down
ALX4	0	0.129195	-inf	-inf	1	1	down
FSTL4	0	0.657524	-inf	-inf	1	1	down
MCF2L2	0.755527	3.86622	-5.11725	-2.35537	0.0392	0.672833	down
PTPRN	0	0.214382	-inf	-inf	1	1	down
HHAT	0.0615157	0.480138	-7.80512	-2.96442	1	1	down
KCNH2	0	0.196673	-inf	-inf	1	1	down
NPFFR2	0.380023	1.32678	-3.49131	-1.80377	0.15385	0.809225	down
MSH4	0	0.288905	-inf	-inf	1	1	down
SLC2A3	0	1.17649	-inf	-inf	5e-05	0.0178102	down
STYK1	0.527192	1.07479	-2.0387	-1.02765	0.285	0.834769	down
LTK	0	0.480576	-inf	-inf	1	1	down
SLC6A16	0	1.08354	-inf	-inf	0.00765	0.343247	down
DLX3	0.225011	0.630074	-2.8002	-1.48553	1	1	down
SPA17	0.739719	2.71857	-3.67514	-1.8778	0.1662	0.809225	down
NGFR	0	0.468662	-inf	-inf	1	1	down
CDON	1.4351	5.73716	-3.99775	-1.99919	0.01175	0.434501	down
MEF2BNB-MEF2B	7.05088e-11	1.78422	-2.53049e+10	-34.5587	0.17605	0.809225	down
MYLK	0.788163	2.45008	-3.10861	-1.63627	0.0904	0.809225	down
PRKCQ	0.368731	0.839715	-2.27731	-1.18733	1	1	down
ZMYND12	0	0.55334	-inf	-inf	1	1	down
MYO9A	6.90662	13.8455	-2.00466	-1.00336	0.1113	0.809225	down
CACNB1	0.963446	3.53223	-3.66624	-1.8743	0.0423	0.672833	down
METTL22	9.36688	22.188	-2.36877	-1.24414	0.0304	0.672833	down
NAV3	0.645521	2.99631	-4.64169	-2.21465	0.041	0.672833	down
PDZD4	0.136839	0.365836	-2.67346	-1.41871	1	1	down
STON1-GTF2A1L	1.48399e-05	1.36671	-92099.1	-16.4909	0.03965	0.672833	down
SDK2	0.279753	1.74285	-6.22995	-2.63922	0.0204	0.588465	down
CLEC2D	0	0.194492	-inf	-inf	1	1	down
FUNDC1	1.09455	3.63282	-3.319	-1.73075	0.15645	0.809225	down
RORA	0.334544	4.44611	-13.2901	-3.73228	0.00255	0.231811	down
DRD4	0	0.144673	-inf	-inf	1	1	down
DAPP1	1.24402	2.53708	-2.03942	-1.02816	0.1857	0.809225	down
CLTCL1	1.68522	5.6092	-3.32847	-1.73486	0.0103	0.418084	down
LIMS2	0	0.53534	-inf	-inf	1	1	down
CYP2W1	0	0.942029	-inf	-inf	0.01245	0.446206	down
ADAM11	0.203955	1.74613	-8.56136	-3.09784	0.06305	0.732679	down
ST6GAL1	0.0416789	0.261279	-6.26885	-2.6482	1	1	down
SNCB	0	0.418717	-inf	-inf	1	1	down
IPCEF1	0.0849681	1.81824	-21.3991	-4.41948	0.005	0.306211	down
SLC12A1	0	0.176754	-inf	-inf	1	1	down
TXK	0	0.87257	-inf	-inf	0.0112	0.431597	down
WNT8B	0	0.410459	-inf	-inf	1	1	down
FRYL	18.918	42.9592	-2.27081	-1.18321	0.00545	0.306211	down
MOCOS	0.0924126	1.443	-15.6148	-3.96484	0.1749	0.809225	down
FMO4	0.149709	1.93765	-12.9428	-3.69408	0.05155	0.698292	down
MCAM	1.50776	3.30441	-2.19161	-1.13199	0.0566	0.712883	down
ACTL6B	0	0.657969	-inf	-inf	1	1	down
EXOSC5	4.64366	11.9318	-2.56949	-1.36148	0.668	0.96663	down
ACER3	8.2401	16.6755	-2.02371	-1.017	0.033	0.672833	down
HOXA9	0.376369	0.85553	-2.27311	-1.18467	0.6378	0.961673	down
ZCWPW1	0.227838	2.18949	-9.60989	-3.26452	0.0644	0.734276	down
LXN	0	0.288094	-inf	-inf	1	1	down
CEACAM1	2.79121e-05	0.267417	-9580.6	-13.2259	1	1	down
DDX43	1.36444	3.29998	-2.41856	-1.27415	0.21655	0.809225	down
COL5A3	0	0.105132	-inf	-inf	1	1	down
CXCL2	0	1.77654	-inf	-inf	0.00235	0.220521	down
PTPRC	0	0.79217	-inf	-inf	1	1	down
CADPS2	0.0411812	0.134336	-3.26205	-1.70578	1	1	down
P2RX5	0.157348	2.1175	-13.4574	-3.75033	0.01685	0.527679	down
RRAGB	1.9735	4.22573	-2.14125	-1.09845	0.20975	0.809225	down
ZNF324	1.77273	4.23776	-2.39053	-1.25733	0.0526	0.698292	down
COL16A1	0	1.39115	-inf	-inf	5e-05	0.0178102	down
LAT2	0	0.5825	-inf	-inf	1	1	down
ACOX3	4.03544	8.96188	-2.2208	-1.15108	0.06815	0.744362	down
GNAO1	0.0483782	0.421696	-8.71663	-3.12377	1	1	down
AAMDC	1.64049	4.17991	-2.54796	-1.34934	0.395	0.914521	down
SIRT4	0	1.39091	-inf	-inf	0.02195	0.597684	down
OTUB2	0.587373	1.69754	-2.89006	-1.5311	0.08575	0.809225	down
ARHGAP4	2.43995e-114	0.450005	-1.84437e+113	-376.261	1	1	down
ICAM1	0	0.350674	-inf	-inf	1	1	down
LEPREL1	1.82233	6.27223	-3.44189	-1.7832	0.1294	0.809225	down
DLL3	0.371177	1.51087	-4.07048	-2.0252	0.15755	0.809225	down
PITPNM2	2.14525	4.45306	-2.07577	-1.05365	0.0643	0.734004	down
SLC26A4	0	0.824074	-inf	-inf	1	1	down
ABCC6	0.0397079	0.360955	-9.09025	-3.18432	1	1	down
CCDC80	1.75199	3.78227	-2.15883	-1.11025	0.16865	0.809225	down
PPP2R3C	8.46519	22.179	-2.62002	-1.38958	0.1374	0.809225	down
RPGRIP1	0	1.01413	-inf	-inf	0.00015	0.0415571	down
SEMA6A	0.302101	1.00341	-3.32144	-1.73181	0.0991	0.809225	down
CAPN3	0.219983	1.21993	-5.54555	-2.47133	0.0421	0.672833	down
COL9A3	0	0.161715	-inf	-inf	1	1	down
HDAC6	4.59496	10.7299	-2.33516	-1.22352	0.0485	0.69168	down
UPRT	2.58058	5.66623	-2.19571	-1.13469	0.08815	0.809225	down
CWF19L1	11.5841	23.174	-2.0005	-1.00036	0.02055	0.588465	down
SEMA4G	0	2.46313	-inf	-inf	0.01835	0.551258	down
SORBS1	0.522098	1.42265	-2.72487	-1.44619	0.19715	0.809225	down
IL11	0	0.425746	-inf	-inf	1	1	down
ZNF184	1.4066	6.01725	-4.27786	-2.09689	0.0067	0.316915	down
CATSPERG	0.349083	4.41945	-12.6601	-3.66222	0.0016	0.170283	down
STX1B	0.157226	0.815166	-5.18466	-2.37425	1	1	down
IZUMO4	0.176862	0.927053	-5.24168	-2.39003	0.14265	0.809225	down
YPEL1	0	0.107992	-inf	-inf	1	1	down
GCAT	3.10944	9.02826	-2.90351	-1.5378	0.11155	0.809225	down
SLC16A8	0	0.298983	-inf	-inf	1	1	down
CYP2D6	0	1.19073	-inf	-inf	0.08415	0.807451	down
TIMP3	0.320208	0.892277	-2.78655	-1.47848	0.1542	0.809225	down
ARSA	1.15638	2.44507	-2.11442	-1.08026	0.2268	0.809225	down
CBX7	1.42668	3.49326	-2.44852	-1.29191	0.08955	0.809225	down
PDGFB	0.212575	0.623524	-2.93319	-1.55247	1	1	down
APOL1	0	0.411412	-inf	-inf	1	1	down
KCTD17	0.464979	1.66784	-3.58691	-1.84274	0.18515	0.809225	down
CHADL	0	0.213777	-inf	-inf	1	1	down
PMM1	2.58503	6.00208	-2.32186	-1.21528	0.22905	0.809225	down
HDAC10	3.03429	7.87895	-2.59663	-1.37664	0.0648	0.734905	down
VCPKMT	1.65379	4.33064	-2.61863	-1.38881	0.1245	0.809225	down
ISM2	0	0.755022	-inf	-inf	1	1	down
CHGA	0	0.469399	-inf	-inf	1	1	down
GALNT16	0	1.15523	-inf	-inf	0.0171	0.52919	down
NFATC4	0	0.128872	-inf	-inf	1	1	down
MMP9	0	0.697028	-inf	-inf	1	1	down
HNF4A	0.109705	0.223401	-2.03637	-1.026	1	1	down
TUBB1	0	0.188466	-inf	-inf	1	1	down
CHRNA4	0	0.329545	-inf	-inf	1	1	down
PTK6	0	0.600415	-inf	-inf	1	1	down
ISM1	0	0.477684	-inf	-inf	1	1	down
MYLK2	0	0.272591	-inf	-inf	1	1	down
CCM2L	0.371018	1.05556	-2.84502	-1.50844	0.3534	0.88776	down
ASIP	0	0.194167	-inf	-inf	1	1	down
MAP1LC3A	0	0.124906	-inf	-inf	1	1	down
RNF125	0.108122	2.05616	-19.0172	-4.24923	0.157	0.809225	down
SRPX	0.374984	1.5855	-4.22819	-2.08004	0.353	0.887532	down
ABCD1	0.536805	1.82397	-3.39784	-1.76462	0.27105	0.825416	down
KCND1	0	0.357992	-inf	-inf	1	1	down
FMR1	18.0158	36.2615	-2.01277	-1.00918	0.0104	0.418253	down
SCML2	0.671863	2.9628	-4.40982	-2.14072	0.0672	0.741024	down
PHEX	0	0.360765	-inf	-inf	1	1	down
SYTL4	0.448787	1.84081	-4.10175	-2.03624	0.0872	0.809225	down
DRP2	0.137472	0.351171	-2.5545	-1.35304	1	1	down
TAF7L	0	0.186717	-inf	-inf	1	1	down
ARMCX3	0	0.175102	-inf	-inf	1	1	down
KIAA0226L	0	0.31936	-inf	-inf	1	1	down
CAB39L	0.124913	1.57601	-12.6169	-3.65728	0.03235	0.672833	down
MSLN	1.60142	9.25638	-5.78012	-2.5311	0.0145	0.482806	down
CCL22	0	0.161768	-inf	-inf	1	1	down
SMPD3	0	0.102348	-inf	-inf	1	1	down
HSDL1	4.2709	11.521	-2.69757	-1.43166	0.0056	0.306211	down
RHBDL1	0	0.743651	-inf	-inf	1	1	down
CLUAP1	7.3511	17.2551	-2.3473	-1.231	0.22265	0.809225	down
USP31	7.02986	14.1771	-2.0167	-1.012	0.01025	0.418084	down
AP3B2	1.91075	5.53415	-2.89632	-1.53422	0.14005	0.809225	down
IGDCC4	0.0485333	0.165913	-3.41854	-1.77338	1	1	down
SGK3	1.87197	9.27038	-4.9522	-2.30807	0.005	0.306211	down
PDGFRL	0	0.50295	-inf	-inf	1	1	down
CPQ	0.262101	0.639951	-2.44162	-1.28784	1	1	down
ZC2HC1A	0.666357	1.36935	-2.05499	-1.03913	0.2271	0.809225	down
NCALD	0.277404	0.642122	-2.31476	-1.21086	1	1	down
GSDMD	3.39254	6.94921	-2.04838	-1.03448	0.21985	0.809225	down
TUSC3	1.77554	4.1789	-2.3536	-1.23487	0.17095	0.809225	down
DHDH	0	0.152244	-inf	-inf	1	1	down
MAP4K1	0	0.413959	-inf	-inf	1	1	down
RELB	0.378936	4.10739	-10.8393	-3.4382	0.1336	0.809225	down
IL4I1	0	0.409477	-inf	-inf	1	1	down
TLE6	0.523562	1.34371	-2.5665	-1.3598	0.3433	0.881032	down
NOVA2	0.830221	2.08304	-2.50901	-1.32712	0.02585	0.636369	down
TNNT1	9.45543	25.1655	-2.66148	-1.41223	0.01225	0.445328	down
SYDE1	0.407271	1.02082	-2.50649	-1.32567	0.2922	0.841733	down
AURKC	0	4.05682	-inf	-inf	5e-05	0.0178102	down
FSD1	2.14441	5.47545	-2.55335	-1.35239	0.238	0.809225	down
RABAC1	4.15418	11.3792	-2.73921	-1.45376	0.0537	0.70116	down
ATP1A3	1.51029	3.08643	-2.0436	-1.03111	0.08905	0.809225	down
CNFN	0	3.1407	-inf	-inf	0.0051	0.306211	down
CCDC114	0	0.20651	-inf	-inf	1	1	down
ZNF175	0.0220208	1.66935	-75.8081	-6.24428	0.12085	0.809225	down
PLEKHA4	0	0.109306	-inf	-inf	1	1	down
UPK1A	0	0.329131	-inf	-inf	1	1	down
ATP4A	0	0.101379	-inf	-inf	1	1	down
ARMC6	14.9864	35.504	-2.36909	-1.24433	0.05255	0.698292	down
GAPDHS	0	0.755697	-inf	-inf	1	1	down
TMEM59L	0.111116	0.290523	-2.6146	-1.38659	1	1	down
RASA4	0	0.68483	-inf	-inf	1	1	down
BET1	4.79914	10.6008	-2.2089	-1.14333	0.0379	0.672833	down
PON3	0	1.01574	-inf	-inf	0.00045	0.0853728	down
SP4	8.62977	24.4354	-2.83153	-1.50158	0.05965	0.728165	down
TFEC	0	0.480876	-inf	-inf	1	1	down
RNF32	0	0.251713	-inf	-inf	1	1	down
TSPAN12	0.381489	1.47344	-3.86235	-1.94948	0.12775	0.809225	down
CHN2	0	0.603099	-inf	-inf	1	1	down
PTCD1	9.54344	21.2384	-2.22544	-1.15409	0.27435	0.825897	down
FBXO24	0	0.225064	-inf	-inf	1	1	down
ACTR3C	0.200183	1.97366	-9.85926	-3.30148	0.0511	0.698292	down
OGN	0.030415	0.103937	-3.41728	-1.77285	1	1	down
ECM2	0.0424728	0.386766	-9.10621	-3.18685	1	1	down
ELAVL2	0	0.242297	-inf	-inf	1	1	down
CA9	0	0.156973	-inf	-inf	1	1	down
DDX58	0.901954	4.31439	-4.78338	-2.25803	0.01075	0.425466	down
PHYH	2.34995	5.60922	-2.38695	-1.25517	0.0825	0.800985	down
BMPR1A	2.8173	7.06242	-2.50681	-1.32585	0.01615	0.516268	down
NEURL1	0	0.146065	-inf	-inf	1	1	down
CYP2C18	0.603919	1.30483	-2.1606	-1.11143	0.37925	0.905774	down
RGS9	0	0.689793	-inf	-inf	1	1	down
SLC6A4	0	0.860405	-inf	-inf	0.0887	0.809225	down
GOSR1	20.83	42.3906	-2.03507	-1.02508	0.01135	0.431597	down
ICAM2	0	0.152591	-inf	-inf	1	1	down
B9D1	9.43567	19.7394	-2.092	-1.06488	0.13995	0.809225	down
PTGES3L-AARSD1	0.00582446	2.0605	-353.766	-8.46665	0.10035	0.809225	down
HLF	0.102855	0.773371	-7.519	-2.91054	1	1	down
MMD	0.274573	2.68556	-9.78085	-3.28996	0.08625	0.809225	down
MYH3	0.135125	2.41087	-17.8418	-4.15719	0.0384	0.672833	down
USP46	3.39765	8.2044	-2.41473	-1.27186	0.04775	0.689087	down
PF4V1	0	0.22489	-inf	-inf	1	1	down
AREG	1.69343	3.63926	-2.14905	-1.1037	0.3509	0.886462	down
ANXA10	11.9437	25.4795	-2.1333	-1.09309	0.00715	0.325838	down
BST1	0	0.139411	-inf	-inf	1	1	down
LRP2BP	0.126593	0.541318	-4.27605	-2.09628	1	1	down
FAM149A	0	0.557454	-inf	-inf	1	1	down
DCPS	4.4064	9.84004	-2.23312	-1.15906	0.07055	0.752677	down
NRXN2	0.0256299	5.10667	-199.246	-7.63841	0.0015	0.165703	down
RNF141	1.24641	7.39236	-5.9309	-2.56825	0.242	0.809225	down
IL10RA	0	0.16424	-inf	-inf	1	1	down
SOX6	0.0785671	1.30703	-16.6359	-4.05623	0.01145	0.431638	down
GLI1	0	0.177285	-inf	-inf	1	1	down
PARP11	0.954194	3.53373	-3.70337	-1.88884	0.0173	0.53161	down
AKAP3	0	0.261971	-inf	-inf	1	1	down
GPRC5D	0	1.27385	-inf	-inf	0.111	0.809225	down
NT5DC3	4.21906	9.66662	-2.29118	-1.19609	0.0316	0.672833	down
GYS2	0	0.211223	-inf	-inf	1	1	down
MAK	0	0.435619	-inf	-inf	1	1	down
CEP85L	0.575994	1.82919	-3.17571	-1.66708	0.1126	0.809225	down
MAN1A1	0	0.185768	-inf	-inf	1	1	down
BMP5	0	0.11861	-inf	-inf	1	1	down
FBXL4	2.26139	5.84963	-2.58673	-1.37113	0.00215	0.208478	down
ZBTB24	0.000929104	10.6068	-11416.2	-13.4788	0.05005	0.698292	down
FIG4	2.32696	6.34429	-2.72642	-1.44701	0.0511	0.698292	down
EPM2A	1.27145	3.19127	-2.50993	-1.32765	0.35345	0.88776	down
PCDHB2	0.51844	2.29272	-4.42234	-2.14481	0.111	0.809225	down
GHR	3.19517	6.8627	-2.14783	-1.10288	0.1781	0.809225	down
HBEGF	0.151417	10.6477	-70.3203	-6.13587	0.1474	0.809225	down
LOX	0.608274	2.45709	-4.03945	-2.01416	0.04805	0.689691	down
PCDHB6	0	0.281084	-inf	-inf	1	1	down
PDE4D	1.83799	3.8331	-2.08548	-1.06038	0.03195	0.672833	down
TXNDC15	9.98273	24.6124	-2.4655	-1.30188	0.0112	0.431597	down
SELK	5.73694	13.0043	-2.26677	-1.18064	0.08935	0.809225	down
HGD	0	2.40177	-inf	-inf	0.0002	0.0505913	down
ARL6	2.27237	4.68725	-2.06272	-1.04455	0.2216	0.809225	down
NPHP3	7.49246	16.7148	-2.23088	-1.15761	0.1599	0.809225	down
GRK7	0	0.116562	-inf	-inf	1	1	down
PFKFB4	1.77488	6.00376	-3.38262	-1.75814	0.0095	0.393855	down
C3orf14	4.02573	11.6406	-2.89156	-1.53185	0.13995	0.809225	down
EIF1B	14.0975	32.2069	-2.2846	-1.19194	0.00805	0.353027	down
SLC4A3	0.397106	1.04824	-2.63971	-1.40038	0.18705	0.809225	down
KCNIP3	0	0.419432	-inf	-inf	1	1	down
EPB41L5	10.9399	26.393	-2.41254	-1.27055	0.0212	0.594895	down
FNDC4	0.377947	0.773049	-2.0454	-1.03238	1	1	down
REEP6	2.67244	5.35328	-2.00314	-1.00226	0.1743	0.809225	down
TACR1	0	0.552489	-inf	-inf	1	1	down
KCNJ13	0.112754	1.20488	-10.6859	-3.41764	0.25085	0.810653	down
PLCD4	0.471348	1.70072	-3.6082	-1.85128	0.1221	0.809225	down
PROC	0	1.92519	-inf	-inf	0.0002	0.0505913	down
ID2	3.57274	8.95189	-2.50561	-1.32516	0.1259	0.809225	down
RMDN2	2.08944	6.12657	-2.93215	-1.55196	0.1257	0.809225	down
PLCL1	0	0.12261	-inf	-inf	1	1	down
WIPF1	1.37115	3.76595	-2.74657	-1.45763	0.19435	0.809225	down
PLEK	0	0.231413	-inf	-inf	1	1	down
C2orf42	4.1159	8.50548	-2.06649	-1.04718	0.152	0.809225	down
PRRX1	0	0.429823	-inf	-inf	1	1	down
CHD5	0	0.131325	-inf	-inf	1	1	down
FBXO2	0.221767	0.756711	-3.41217	-1.77069	1	1	down
C1orf21	6.98204	17.1845	-2.46125	-1.29939	0.0587	0.725602	down
LEPR	0.111309	0.681231	-6.12016	-2.61357	1	1	down
PRG4	0	0.135499	-inf	-inf	1	1	down
NCF2	1.12996	2.34866	-2.07854	-1.05557	0.65575	0.963991	down
GADD45A	0.424156	2.16254	-5.09845	-2.35006	0.2927	0.842339	down
OLFML3	0.123216	0.477646	-3.87649	-1.95475	1	1	down
NR5A2	0	0.182075	-inf	-inf	1	1	down
KIF21B	0.239236	0.604794	-2.52802	-1.33801	1	1	down
OSCP1	1.91495	4.25708	-2.22308	-1.15256	0.2637	0.820487	down
ZNF684	2.26026	5.04897	-2.2338	-1.1595	0.1342	0.809225	down
KCNQ4	0	0.113083	-inf	-inf	1	1	down
PADI2	0	0.183208	-inf	-inf	1	1	down
CTBS	1.90869	5.9573	-3.12113	-1.64207	0.09595	0.809225	down
PTCH2	0.291425	0.601625	-2.06442	-1.04574	1	1	down
CHRNB4	0.127498	0.514539	-4.03568	-2.01281	1	1	down
ZNF541	0	0.183206	-inf	-inf	1	1	down
CASC1	0	1.17391	-inf	-inf	0.0002	0.0505913	down
RARRES1	0	0.658393	-inf	-inf	1	1	down
SATB2	2.76471	7.17447	-2.59501	-1.37574	0.0246	0.625901	down
TRPM6	0.0267488	0.134281	-5.02008	-2.32771	1	1	down
FAM206A	3.72002	7.45484	-2.00398	-1.00287	0.4712	0.935149	down
FLVCR2	0.181843	0.440367	-2.42168	-1.27601	1	1	down
TGFB3	2.32579	6.19277	-2.66266	-1.41287	0.2834	0.833587	down
GPR68	0	0.363956	-inf	-inf	1	1	down
NRDE2	3.28758	8.66351	-2.63521	-1.39792	0.0337	0.672833	down
CNNM1	0	0.175341	-inf	-inf	1	1	down
SFRP5	0	0.158794	-inf	-inf	1	1	down
GRIA2	0	1.95314	-inf	-inf	5e-05	0.0178102	down
TP53AIP1	0.126033	0.256143	-2.03234	-1.02314	1	1	down
MTRF1	4.58217	10.7603	-2.34831	-1.23162	0.0846	0.809225	down
SPG20OS	0	1.01413	-inf	-inf	0.2146	0.809225	down
SMAD9	0.196734	0.517644	-2.63118	-1.39571	1	1	down
EPHX2	2.77708	6.57303	-2.36689	-1.24299	0.1812	0.809225	down
ECHDC2	2.18346	5.19693	-2.38013	-1.25104	0.16805	0.809225	down
PYROXD1	3.78474	7.6355	-2.01745	-1.01253	0.13005	0.809225	down
SEC22A	4.56685	12.9926	-2.84498	-1.50842	0.027	0.652127	down
TMEM156	1.74371	3.6072	-2.06869	-1.04872	0.4022	0.916329	down
GTDC1	7.04959	18.5432	-2.6304	-1.39528	0.0037	0.280782	down
ZRANB3	1.87702	7.30084	-3.8896	-1.95962	0.0432	0.672833	down
LAX1	0	0.139858	-inf	-inf	1	1	down
LRRC39	0	0.569174	-inf	-inf	1	1	down
EEPD1	1.17196	7.32102	-6.24685	-2.64313	0.00175	0.180737	down
GLIPR2	0.000100552	0.489879	-4872.01	-12.2503	1	1	down
PLAU	1.41198	4.25193	-3.01133	-1.5904	0.05485	0.705491	down
SPRYD7	0.000144635	5.29875	-36636.7	-15.161	0.1353	0.809225	down
EBPL	11.1272	22.8767	-2.05591	-1.03978	0.0456	0.677364	down
NR4A1	1.23104	3.9864	-3.23824	-1.69521	0.04145	0.672833	down
RAB9B	0	0.125274	-inf	-inf	1	1	down
RAP2C	5.33668	11.6354	-2.18027	-1.12451	0.06575	0.736586	down
ADCK4	1.92981	4.3993	-2.27965	-1.18881	0.24685	0.809296	down
DAW1	0	0.11467	-inf	-inf	1	1	down
INHA	0	0.471486	-inf	-inf	1	1	down
FAM209A	3.81512e-160	0.229274	-6.00998e+158	-527.452	1	1	down
SLC12A5	0	0.966017	-inf	-inf	0.0541	0.702575	down
MATN4	0	0.185678	-inf	-inf	1	1	down
CDH26	0.727688	2.93625	-4.03503	-2.01258	0.1253	0.809225	down
BCAS4	2.24308	5.23442	-2.33359	-1.22255	0.19745	0.809225	down
NEURL2	0.620731	1.48928	-2.39923	-1.26257	0.5879	0.953105	down
VAMP7	0.000698786	1.93687	-2771.79	-11.4366	0.1264	0.809225	down
MCEE	8.31115	18.1602	-2.18504	-1.12766	0.1429	0.809225	down
PEX6	0.248366	1.27219	-5.12226	-2.35678	0.13775	0.809225	down
ZNF391	1.57133	3.50018	-2.22752	-1.15544	0.18515	0.809225	down
SLC35B3	0.864334	1.75204	-2.02703	-1.01937	0.42175	0.923521	down
SSUH2	0.231659	0.926319	-3.99864	-1.99951	0.0632	0.732679	down
LRRC29	0	0.281511	-inf	-inf	1	1	down
MT2A	8.41314	29.0077	-3.4479	-1.78572	0.05665	0.712883	down
GPR18	0.118464	0.26942	-2.27428	-1.18541	1	1	down
GRK4	0.694093	1.4431	-2.07913	-1.05598	0.26095	0.819471	down
C1orf61	1.22107	2.85817	-2.34072	-1.22695	0.0472	0.685382	down
IL1B	0	0.300505	-inf	-inf	1	1	down
PAX8	0	0.444288	-inf	-inf	1	1	down
C3	0.180819	2.30951	-12.7725	-3.67497	0.00225	0.215777	down
RTN2	0.762501	2.65539	-3.48247	-1.80011	0.0977	0.809225	down
BFSP1	0	1.67467	-inf	-inf	0.0003	0.0654525	down
TCF15	0.278177	2.6577	-9.55397	-3.2561	0.1182	0.809225	down
MMP24	0	0.127086	-inf	-inf	1	1	down
SLURP1	0	0.867393	-inf	-inf	0.05285	0.698292	down
NR1D1	1.31915e-11	3.56378	-270155669030	-37.975	0.2239	0.809225	down
FAM78A	0.0901476	0.354535	-3.93284	-1.97557	1	1	down
ZC4H2	0.162772	2.23389	-13.724	-3.77863	0.0123	0.445328	down
ABHD8	0.936869	2.50526	-2.67408	-1.41904	0.614	0.958557	down
HRASLS	0.422545	2.15169	-5.0922	-2.34829	0.4248	0.924194	down
PTPRB	0.174344	0.881039	-5.05345	-2.33727	0.17585	0.809225	down
TAS2R4	0	2.49075	-inf	-inf	0.1251	0.809225	down
TAS2R5	0	0.969105	-inf	-inf	0.0064	0.306884	down
TMEM175	4.85899	9.84358	-2.02585	-1.01853	0.18065	0.809225	down
WFIKKN1	0	0.142836	-inf	-inf	1	1	down
GNG13	0	0.209958	-inf	-inf	1	1	down
METTL25	2.61557	7.1264	-2.72461	-1.44605	0.0842	0.807487	down
TNFRSF19	0	0.504627	-inf	-inf	1	1	down
RASL11B	0	0.731978	-inf	-inf	1	1	down
DGCR6L	2.70409	5.79219	-2.14202	-1.09897	0.1774	0.809225	down
RFPL2	0	0.408975	-inf	-inf	1	1	down
GNAZ	0.88157	2.03536	-2.30879	-1.20714	0.19335	0.809225	down
ADORA2A	0	1.58032	-inf	-inf	0.0102	0.418084	down
A4GALT	3.31822	7.34318	-2.21299	-1.146	0.0478	0.689087	down
CDC42EP1	0.658205	2.33634	-3.54956	-1.82764	0.10145	0.809225	down
APOBEC3F	0.402929	2.97706	-7.38854	-2.88529	0.02835	0.668677	down
RIBC2	0.62678	3.31284	-5.2855	-2.40204	0.0986	0.809225	down
RNF112	0.148408	3.53577	-23.8246	-4.57438	0.0386	0.672833	down
CCDC136	0.287063	1.3181	-4.59167	-2.19902	0.04265	0.672833	down
LRRC17	0	1.19779	-inf	-inf	0.06195	0.732679	down
CALML4	4.04713	10.9911	-2.71577	-1.44136	0.07105	0.753479	down
LOXL1	0	3.62322	-inf	-inf	0.06975	0.751253	down
ACKR4	0	0.101266	-inf	-inf	1	1	down
MMP28	0	3.14489	-inf	-inf	0.00015	0.0415571	down
RAB2B	0.000156926	2.91727	-18590.8	-14.1823	0.21165	0.809225	down
NRL	0.228605	2.27706	-9.96072	-3.31625	0.1497	0.809225	down
LPPR3	0	0.162469	-inf	-inf	1	1	down
TNNI3	0.395875	4.92555	-12.4422	-3.63717	0.0486	0.69168	down
EFCAB4B	0.15504	0.41615	-2.68414	-1.42446	1	1	down
RTN4IP1	3.23754	7.15144	-2.2089	-1.14333	0.06575	0.736586	down
C6orf203	3.34798	8.08537	-2.41499	-1.27202	0.1297	0.809225	down
FCHO1	0.205442	3.08399	-15.0114	-3.90799	5e-05	0.0178102	down
UNC13A	0.183072	0.383681	-2.0958	-1.0675	1	1	down
PGPEP1	0.583269	2.176	-3.73071	-1.89945	0.0913	0.809225	down
GATA5	0	0.146861	-inf	-inf	1	1	down
TMEM160	0	0.500273	-inf	-inf	1	1	down
POLN	0.197777	1.21658	-6.15125	-2.62088	0.0832	0.802305	down
RP11-178L8.4	0.495286	1.21073	-2.4445	-1.28954	0.47625	0.935687	down
F12	0.645795	1.97312	-3.05533	-1.61133	0.34765	0.885564	down
RFTN1	0.805544	1.80552	-2.24137	-1.16438	0.28055	0.831785	down
C3orf20	0	0.170102	-inf	-inf	1	1	down
LRRC4B	0.0280961	0.382428	-13.6115	-3.76675	1	1	down
GFPT2	0	0.59929	-inf	-inf	1	1	down
AOC2	0.974856	1.97006	-2.02087	-1.01498	0.26645	0.8216	down
PPP1R1B	0	0.584996	-inf	-inf	1	1	down
PODNL1	0	0.365626	-inf	-inf	1	1	down
ZNF20	1.12526e-05	0.638382	-56733	-15.7919	1	1	down
RAP1GAP2	0.527223	1.86903	-3.54504	-1.8258	0.04055	0.672833	down
ANKRD20A3	0	0.11824	-inf	-inf	1	1	down
VPS13B	16.24	32.639	-2.00978	-1.00704	0.11205	0.809225	down
PCED1A	2.83759	5.8187	-2.05058	-1.03603	0.35925	0.893212	down
SNAP25	0	0.141125	-inf	-inf	1	1	down
VSTM2L	0	0.127491	-inf	-inf	1	1	down
WASF3	2.10042	6.49073	-3.0902	-1.6277	0.01235	0.445328	down
LGR6	0.269366	1.43579	-5.33024	-2.4142	0.03835	0.672833	down
DCLK1	0.295522	0.883739	-2.99042	-1.58035	0.11285	0.809225	down
CCNA1	0	0.105465	-inf	-inf	1	1	down
RFXAP	2.30177	5.72227	-2.48602	-1.31384	0.0689	0.746944	down
STARD13	2.01984	7.98949	-3.95553	-1.98387	0.00705	0.322968	down
IRS4	0	0.333149	-inf	-inf	1	1	down
BEX2	0	1.16397	-inf	-inf	0.00195	0.194487	down
GNG5P2	0	0.473178	-inf	-inf	1	1	down
MYH11	0.071134	0.210878	-2.96452	-1.5678	1	1	down
ADCK2	5.72433	15.9637	-2.78875	-1.47962	0.0431	0.672833	down
LRRCC1	0.863914	1.7308	-2.00344	-1.00248	0.215	0.809225	down
MICALCL	0.300097	1.31009	-4.36554	-2.12616	0.1821	0.809225	down
TEX15	0.0871157	0.207908	-2.38657	-1.25494	1	1	down
UNC79	0	0.1867	-inf	-inf	1	1	down
CATSPERB	0	1.30146	-inf	-inf	0.0354	0.672833	down
CTIF	1.61926	7.32834	-4.52573	-2.17815	0.0089	0.377958	down
MRO	0	0.267731	-inf	-inf	1	1	down
GNAT2	0	0.893622	-inf	-inf	0.00455	0.306211	down
GSTM5	0	0.133424	-inf	-inf	1	1	down
FKBP11	10.141	27.4125	-2.70313	-1.43463	0.21145	0.809225	down
CMPK2	0	0.712031	-inf	-inf	1	1	down
SAA2	0	0.612563	-inf	-inf	1	1	down
SLCO1B1	0	0.258477	-inf	-inf	1	1	down
RAB33A	0	0.319029	-inf	-inf	1	1	down
SPOCD1	0.865066	2.52641	-2.92049	-1.54621	0.1492	0.809225	down
CYP2J2	0	0.234815	-inf	-inf	1	1	down
FHOD3	0	0.112674	-inf	-inf	1	1	down
SLC43A3	0	0.214798	-inf	-inf	1	1	down
NREP	0	2.48144	-inf	-inf	5e-05	0.0178102	down
ADAM19	0.130319	1.04485	-8.01765	-3.00318	0.11295	0.809225	down
HAVCR2	0	0.195652	-inf	-inf	1	1	down
MSI1	1.11767	3.40923	-3.05032	-1.60896	0.0732	0.763222	down
FAM186B	0.62738	1.26468	-2.01581	-1.01136	0.7056	0.971957	down
RDH5	0	3.03359	-inf	-inf	0.0064	0.306884	down
DYSF	0	0.571516	-inf	-inf	1	1	down
CPM	0	0.676959	-inf	-inf	1	1	down
CHST5	0	0.116338	-inf	-inf	1	1	down
CCDC102A	3.12361	7.66599	-2.45421	-1.29526	0.10725	0.809225	down
MFSD9	3.29469	9.01613	-2.73657	-1.45237	0.04935	0.692965	down
USP44	1.31968	5.42122	-4.10798	-2.03843	0.06575	0.736586	down
VILL	0	0.392329	-inf	-inf	1	1	down
THSD1	0.0450404	0.104544	-2.32112	-1.21482	1	1	down
SETDB2	2.10389	6.10298	-2.90082	-1.53646	0.00895	0.37824	down
SPDYE1	0	0.215592	-inf	-inf	1	1	down
CCM2	9.57755	19.7375	-2.06081	-1.04321	0.01545	0.499378	down
MYO1G	0.0287254	0.623152	-21.6935	-4.43919	1	1	down
NKX2-1	0.216629	0.483719	-2.23293	-1.15894	1	1	down
MTHFS	7.76498	17.2233	-2.21808	-1.14931	0.0629	0.732679	down
SCN2A	0.0866304	0.541439	-6.24997	-2.64385	1	1	down
GALNT5	0.214461	0.459994	-2.14488	-1.1009	1	1	down
HLX	0.373571	0.788509	-2.11074	-1.07775	1	1	down
RASSF5	0.9667	2.868	-2.96678	-1.5689	0.1168	0.809225	down
DNAJC1	8.20511	23.0959	-2.81481	-1.49304	0.0131	0.461914	down
RALGPS1	5.35029	11.963	-2.23595	-1.16089	0.05335	0.700258	down
ANGPTL2	0	0.296113	-inf	-inf	1	1	down
KIF12	0.391737	2.45923	-6.27776	-2.65025	0.05815	0.720845	down
NOV	0.0332161	0.756599	-22.7782	-4.50958	1	1	down
TMEM8B	0	0.980609	-inf	-inf	0.0522	0.698292	down
KLC4	4.44331	13.207	-2.97232	-1.57159	0.12385	0.809225	down
GMPR	0	0.260359	-inf	-inf	1	1	down
SLCO2B1	0	0.987415	-inf	-inf	5e-05	0.0178102	down
PI15	0.325602	2.44701	-7.51535	-2.90984	0.01745	0.532469	down
SLCO5A1	0.751767	1.87592	-2.49535	-1.31924	0.105	0.809225	down
DDX60	0.38858	2.55588	-6.57746	-2.71753	0.02195	0.597684	down
CASP1	2.35106	5.54083	-2.35674	-1.23679	0.20075	0.809225	down
PAQR5	0.489131	1.30412	-2.66619	-1.41478	0.289	0.838331	down
LRRC49	1.46626	3.01497	-2.05623	-1.04	0.1674	0.809225	down
SPTBN5	0.0755876	0.610059	-8.0709	-3.01273	1	1	down
GCHFR	0	1.23556	-inf	-inf	0.01235	0.445328	down
SLC3A1	0	0.652802	-inf	-inf	1	1	down
EMILIN1	0	0.554019	-inf	-inf	1	1	down
CYP2C8	0.988572	2.04277	-2.06639	-1.04711	0.3218	0.865039	down
BTBD16	0	0.157511	-inf	-inf	1	1	down
CALHM2	0	0.445592	-inf	-inf	1	1	down
ENTPD1	0.0454844	0.170502	-3.7486	-1.90635	1	1	down
ZNF365	1.7313	3.66267	-2.11556	-1.08104	0.08285	0.802305	down
CARF	0.768716	2.22689	-2.8969	-1.53451	0.20865	0.809225	down
CIR1	3.62901	7.48955	-2.0638	-1.0453	0.1944	0.809225	down
APH1B	0.705612	1.68807	-2.39235	-1.25843	0.1545	0.809225	down
PPCDC	4.53517	9.92147	-2.18768	-1.1294	0.1976	0.809225	down
SEMA7A	0	0.24961	-inf	-inf	1	1	down
PRKG2	0.525185	1.69582	-3.22901	-1.69109	0.3761	0.902681	down
RASGEF1B	0	1.36976	-inf	-inf	0.00265	0.235985	down
CDKL2	0	0.260284	-inf	-inf	1	1	down
EGF	0.24911	0.535186	-2.1484	-1.10326	1	1	down
C4orf17	0	0.29951	-inf	-inf	1	1	down
KLRG1	0	0.248028	-inf	-inf	1	1	down
CD27	0	1.27497	-inf	-inf	0.1358	0.809225	down
SLC38A4	0	0.173426	-inf	-inf	1	1	down
AMDHD1	1.06646	3.4589	-3.24334	-1.69748	0.34365	0.881032	down
ASCL1	0	0.772666	-inf	-inf	1	1	down
FAM222A	1.2222	2.47106	-2.02183	-1.01566	0.18315	0.809225	down
RDH16	0	0.198824	-inf	-inf	1	1	down
GPR84	0.347896	0.72533	-2.0849	-1.05998	1	1	down
N4BP2L1	0	0.255585	-inf	-inf	1	1	down
MAP3K12	0.722032	2.55729	-3.54179	-1.82448	0.25845	0.816667	down
ITGB7	0.639091	2.07006	-3.23907	-1.69558	0.228	0.809225	down
MORN3	0	0.214917	-inf	-inf	1	1	down
REM2	0.177062	0.704108	-3.97661	-1.99154	1	1	down
TSSK4	0.12996	0.356299	-2.74162	-1.45503	1	1	down
RDH12	0.497956	2.93127	-5.88662	-2.55744	0.4869	0.938511	down
PTGR2	2.98191	6.2959	-2.11137	-1.07818	0.2953	0.843011	down
GCNT3	0	0.28394	-inf	-inf	1	1	down
DISP2	0.129906	2.27876	-17.5416	-4.13271	0.06135	0.732679	down
WDR61	14.1696	30.6805	-2.16523	-1.11452	0.0384	0.672833	down
DET1	0.392325	1.29446	-3.29946	-1.72223	0.3327	0.873353	down
MCTP2	3.18686	6.37669	-2.00093	-1.00067	0.13265	0.809225	down
CPNE2	7.70748	15.5204	-2.01367	-1.00983	0.0525	0.698292	down
NUDT7	0	0.748687	-inf	-inf	1	1	down
NOL3	11.6664	23.6436	-2.02664	-1.01909	0.04595	0.679095	down
RPL3L	0	1.03485	-inf	-inf	0.01065	0.422466	down
ZSCAN32	5.49904	13.784	-2.50661	-1.32574	0.06395	0.732679	down
SCRN2	4.19543	9.14007	-2.17858	-1.12339	0.13195	0.809225	down
ZMYND15	0	1.23174	-inf	-inf	0.001	0.127401	down
CCDC40	0.13295	3.00951	-22.6365	-4.50058	0.00145	0.16434	down
TMC6	3.54308	8.32156	-2.34868	-1.23185	0.10715	0.809225	down
SLC16A3	0.169315	1.73799	-10.2648	-3.35964	0.00525	0.306211	down
CARD14	0	0.149588	-inf	-inf	1	1	down
FBXO15	0	0.28993	-inf	-inf	1	1	down
CACNA1A	0	0.149628	-inf	-inf	1	1	down
VAV1	1.18442	2.9996	-2.53253	-1.34058	0.13005	0.809225	down
ZFP14	0.430105	1.32167	-3.0729	-1.6196	0.1652	0.809225	down
ATHL1	0.724029	1.89441	-2.61649	-1.38763	0.11495	0.809225	down
COL6A1	0	0.397357	-inf	-inf	1	1	down
COL6A2	0.454897	1.29563	-2.84818	-1.51004	0.3267	0.868447	down
EMP3	0	1.18294	-inf	-inf	0.0018	0.184807	down
MYO1F	0.209724	1.88307	-8.97878	-3.16652	0.0059	0.306211	down
EVI5L	1.5421	4.92365	-3.19282	-1.67483	0.0356	0.672833	down
RCN3	1.18038	2.6671	-2.25953	-1.17602	0.4589	0.931191	down
SLC2A5	0	0.343126	-inf	-inf	1	1	down
PRDM16	1.45982	4.15859	-2.84869	-1.5103	0.1022	0.809225	down
PADI3	0.181942	0.444222	-2.44157	-1.28781	1	1	down
EVA1B	0	1.4079	-inf	-inf	0.1408	0.809225	down
FCN3	0	0.103398	-inf	-inf	1	1	down
SYTL1	0.88373	2.77562	-3.1408	-1.65113	0.0962	0.809225	down
SLC44A3	0.567627	1.1797	-2.07831	-1.05541	0.4271	0.924194	down
FNDC7	0	0.247218	-inf	-inf	1	1	down
CRABP2	0	0.104019	-inf	-inf	1	1	down
RGS16	0	0.393861	-inf	-inf	1	1	down
ANXA9	0	0.266206	-inf	-inf	1	1	down
[truncated: 978 more rows]

## Sheet: intersection
	up-regulated genes (shMETTL3 vs Control)							methylated RNA (shMETTL3 vs Control)
GeneName	Control.Input_FPKM	shMETTL3.Input_FPKM	Fold change	log2(fold change)	p_value	FDR	Regulation	Foldchange	P_value	FDR	Regulation
A4GALT	7.34318	3.31822	-2.21299	-1.146	0.0478	0.689087	down	27.281	0	0	down
ADAT3	0.246639	0.855608	3.46907	1.79455	0.44865	0.930907	up	543.941	0	0	down
AGAP8	0.197527	0.416281	2.10747	1.07551	1	1	up	194.81	0	0	down
AGTPBP1	6.72137	14.799	2.20178	1.13867	0.00735	0.333213	up	37.5854	0	0	down
APC	10.6993	21.5349	2.18957	1.06689	0.02735	0.045659	up	212.594	0	0	down
ATHL1	1.89441	0.724029	-2.61649	-1.38763	0.11495	0.809225	down	25621	0	0	down
B3GNT8	0.482676	0	-inf	-inf	1	1	down	6411	0	0	down
BCL9L	26.2742	68.8003	2.61855	1.38877	0.0255	0.634917	up	796.455	0	0	down
BSN	0.376708	0.0855852	-4.40154	-2.13801	1	1	down	1721	0	0	down
C2orf74	11.5898	5.95865e-48	-inf	-160.412	0.2509	0.810664	down	146.455	0	0	down
CAPNS2	3.23968	10.346	3.19353	1.67515	0.1374	0.809225	up	2.34681	0	0	down
CDKL5	1.92606	0.454536	-4.23743	-2.08319	0.09215	0.809225	down	314.636	0	0	down
CLIP2	2.25375	5.33234	2.36598	1.24244	0.1023	0.809225	up	97.8421	0	0	down
CMTM1	0	0.392788	inf	inf	1	1	up	1951	0	0	down
CNTD1	0.0358189	0.691833	19.3147	4.27163	1	1	up	342.905	0	0	down
CTAG1A	0	0.127593	inf	inf	1	1	up	157.364	0	0	down
CYP1A1	2.87913	7.16269	2.4878	1.31487	0.0417	0.672833	up	25.4199	0	0	down
DEDD2	12.0961	1.24554	-9.71154	-3.2797	0.00155	0.170149	down	13.396	0	0	down
DNLZ	2.45775	0.661827	-3.71358	-1.89281	0.41395	0.922486	down	1811	0	0	down
DUSP9	0.376996	1.61867	4.29361	2.10219	0.1578	0.809225	up	1001	0	0	down
FAM156A	0.121484	0.378928	3.11914	1.64115	1	1	up	114.171	0	0	down
FAM185A	6.37451	14.2186	2.23054	1.15739	0.0519	0.698292	up	1891	0	0	down
FAM3A	8.38204	25.7691	3.07433	1.62027	0.0009	0.122723	up	226.455	0	0	down
GALNT5	0.459994	0.214461	-2.14488	-1.1009	1	1	down	29.8732	0	0	down
GHR	6.8627	3.19517	-2.14783	-1.10288	0.1781	0.809225	down	1831	0	0	down
GLTSCR1	3.40401	7.09984	2.08573	1.06055	0.1768	0.809225	up	2301	0	0	down
GNAL	0.255131	0.745788	2.92316	1.54753	1	1	up	114.239	0	0	down
HIVEP2	6.10196	14.4595	2.36966	1.24468	0.0899	0.809225	up	471	6.66134e-16	4.8719e-15	down
ID2	8.95189	3.57274	-2.50561	-1.32516	0.1259	0.809225	down	99.7578	0	0	down
IFIT1	3.30304	1.4058	-2.34959	-1.23241	0.2877	0.836919	down	37.2338	0	0	down
IRX1	1.98597	5.78631	2.91359	1.5428	0.05045	0.698292	up	2.43702	0	0	down
KCNJ13	1.20488	0.112754	-10.6859	-3.41764	0.25085	0.810653	down	148.273	0	0	down
KDM4D	0.604191	1.31187	2.17129	1.11855	0.2693	0.823902	up	51	0	0	down
KIAA0319L	8.44992	20.8994	2.47332	1.30645	0.01775	0.53693	up	174.333	0	0	down
KIAA0513	0.441639	0.99697	2.25743	1.17468	0.2559	0.814753	up	1331	0	0	down
LATS2	1.12996	2.3879	2.11326	1.07947	0.0625	0.732679	up	13321	0	0	down
LRIG2	15.8758	7.81843	-2.03056	-1.02188	0.15575	0.809225	down	182.818	0	0	down
LRSAM1	4.25482	10.0957	2.37277	1.24657	0.0215	0.595148	up	371.952	0	0	down
MADD	20.9913	45.0487	2.14607	1.1017	0.0205	0.588465	up	82.4286	0	0	down
METTL14	20.837	9.09903	-2.29002	-1.19536	0.0228	0.601455	down	452.707	0	0	down
MOB2	6.09393	14.1396	2.32028	1.2143	0.05485	0.705491	up	25.878	0	0	down
MR1	8.90565	4.02272	-2.21384	-1.14655	0.05915	0.728071	down	751	0	0	down
MTF1	0	2.70313	inf	inf	0.00525	0.306211	up	13.7869	0	0	down
NCK2	8.59751	19.591	2.27868	1.1882	0.02155	0.595148	up	41.9524	0	0	down
NUAK1	3.54438	8.62514	2.43346	1.28301	0.0461	0.679175	up	42.0989	0	0	down
NUPR1	21.7418	10.0002	-2.17413	-1.12044	0.0145	0.482806	down	264.333	0	0	down
PCDHB6	0.281084	0	-inf	-inf	1	1	down	3611	0	0	down
PDZD7	0.427611	0	-inf	-inf	1	1	down	19.1818	2.25733e-06	1.54853e-05	down
PEX26	6.0305	12.2921	2.03832	1.02738	0.0428	0.672833	up	193.727	0	0	down
PGBD3	4.71045	2.29764	-2.05012	-1.03571	0.14505	0.809225	down	52.2903	0	0	down
PHLPP1	7.63183	15.5843	2.04201	1.02999	0.1278	0.809225	up	236.714	0	0	down
PKD1	9.80194	20.5579	2.09732	1.06855	0.1361	0.809225	up	196.455	0	0	down
PTCD1	21.2384	9.54344	-2.22544	-1.15409	0.27435	0.825897	down	65.1935	0	0	down
QRICH1	41.8872	130.034	3.10439	1.63431	0.00445	0.306211	up	1281	0	0	down
RAPGEF6	10.3244	23.8391	2.309	1.20727	0.17205	0.809225	up	131.248	0	0	down
RASAL1	0.452123	2.83385	6.26785	2.64797	0.0121	0.443653	up	173.727	0	0	down
RGPD3	0.207296	0.0302996	-6.84153	-2.77432	1	1	down	65.7619	0	0	down
RNF215	0.382847	1.18918	3.10613	1.63512	0.3191	0.863098	up	26.2459	0	0	down
RTN2	2.65539	0.762501	-3.48247	-1.80011	0.0977	0.809225	down	18.6238	0	0	down
SH2B1	7.45887	22.9913	3.08241	1.62406	0.0023	0.218175	up	43.9032	0	0	down
SLC22A17	1.21697	5.82626	4.78752	2.25928	0.05785	0.718658	up	1931	0	0	down
SLC25A1	7.6818	16.2356	2.11352	1.07965	0.03695	0.672833	up	76.2381	0	0	down
SLC35B3	1.75204	0.864334	-2.02703	-1.01937	0.42175	0.923521	down	175.397	0	0	down
SMIM4	2.03668	0.532133	-3.82739	-1.93636	0.41365	0.922486	down	1651	0	0	down
SPDYE2	0	0.255362	inf	inf	1	1	up	134.636	0	0	down
SPOCK3	2.03846	8.63363	4.23538	2.08249	0.0024	0.222817	up	1831	0	0	down
STK40	3.96738	8.86813	2.23526	1.16044	0.0383	0.672833	up	601	0	0	down
SUSD5	1.005	0.163247	-6.15628	-2.62206	0.1398	0.809225	down	6401	0	0	down
SYDE1	1.02082	0.407271	-2.50649	-1.32567	0.2922	0.841733	down	15.3911	0	0	down
TBC1D9	0.525941	1.16863	2.22199	1.15185	0.17925	0.809225	up	25361	0	0	down
TIGD6	1.92389	6.75901	3.51321	1.81279	0.1249	0.809225	up	717.774	0	0	down
TRANK1	5.43863	1.56923	-3.4658	-1.79319	0.05395	0.701672	down	1711	0	0	down
TRIM47	1.8897	11.1092	5.87879	2.55552	0.01225	0.445328	up	437.19	0	0	down
TUBB3	0.0612189	0.924688	15.1046	3.91692	0.254	0.814499	up	13.2777	0	0	down
UPRT	5.66623	2.58058	-2.19571	-1.13469	0.08815	0.809225	down	124.81	0	0	down
USP31	14.1771	7.02986	-2.0167	-1.012	0.01025	0.418084	down	190.64	0	0	down
VPS13B	32.639	16.24	-2.00978	-1.00704	0.11205	0.809225	down	1651	0	0	down
WASF3	6.49073	2.10042	-3.0902	-1.6277	0.01235	0.445328	down	223.927	0	0	down
WTIP	0.49343	1.40128	2.83988	1.50583	0.2402	0.809225	up	2101	0	0	down
ZBED6CL	1.51961	0.347984	-4.3669	-2.12661	0.18445	0.809225	down	2011	0	0	down
ZBTB17	6.45185	16.1589	2.50455	1.32455	0.04295	0.672833	up	2.78027	0	0	down
ZBTB8A	1.58641	4.3985	2.77262	1.47125	0.0143	0.481838	up	105.762	0	0	down
ZCCHC3	2.13332	0.163769	-13.0263	-3.70336	0.2334	0.809225	down	332.905	0	0	down
ZFP41	0.943433	2.55331	2.70641	1.43638	0.0874	0.809225	up	281	4.65637e-10	3.29081e-09	down
ZNF136	4.56415	2.04188	-2.23527	-1.16045	0.0742	0.768204	down	171.549	0	0	down
ZNF229	2.25545	0.593812	-3.79826	-1.92534	0.46195	0.932017	down	45.5161	0	0	down
ZNF248	2.34143	6.85363	2.92712	1.54948	0.02245	0.601455	up	44.9024	0	0	down
ZNF324	4.23776	1.77273	-2.39053	-1.25733	0.0526	0.698292	down	1761	0	0	down
ZNF696	3.2323	1.10525	-2.92448	-1.54818	0.1165	0.809225	down	511	0	0	down
ZNF746	5.95441	12.5515	2.10793	1.07583	0.0282	0.666941	up	1401	0	0	down
ZNF765	10.1393	4.32	-2.34705	-1.23085	0.03345	0.672833	down	196.455	0	0	down
ZNF778	9.61412	3.645	-2.63763	-1.39924	0.08905	0.809225	down	9.22549	0	0	down
ZNF780A	11.0431	5.06031	-2.1823	-1.12585	0.1017	0.809225	down	19.1991	0	0	down
