# Supplementary material for: METTL3 promotes tumour development by decreasing APC expression mediated by APC mRNA N6-methyladenosine-dependent YTHDF binding
Source: Nat Commun. 2021 Jun 21;12:3803. doi: 10.1038/s41467-021-23501-5 (PMC8217513; doi:10.1038/s41467-021-23501-5)
Supplement: Supplementary file 5 — Source Data [file 41467_2021_23501_MOESM5_ESM.xlsx]

## Sheet: Fig1a
Figure 1a. Expression of METTL3 in ESCA based on tumor histology
TCGA data analysis in ualcan.path.uab.edu
http://ualcan.path.uab.edu/cgi-bin/TCGAExResultNew2.pl?genenam=METTL3&ctype=ESCA
Histology Type' was selected follow 'METTL3 expression based on'
TCGA samples	Series 1
	low	q1	median	q3	high
Normal	5.65	9.49	11.56	15.54	23.29
(n=11)
Squamous cell carcinoma	9.83	18.79	23.28	28.85	45.33
(n=95)
Comparison	Statistical significance
Normal-vs-Squamous-cell-carcinoma	2.2063e-07

## Sheet: Fig1c
Figure 1c. The protein expression level of METTL3 were analysed in 81 ESCC tissues and their paired normal epithelium tissues by IHC.
Sample types	METTL3 H-Score		Student's T test, unpaired, two-sided
T	184		0.0013
T	55
T	127
T	138
T	248
T	78
T	265
T	234
T	190
T	256
T	257
T	174
T	249
T	264
T	264
T	288
T	235
T	234
T	102
T	292
T	233
T	264
T	79
T	263
T	255
T	267
T	250
T	226
T	256
T	265
T	74
T	268
T	232
T	256
T	233
T	253
T	254
T	263
T	228
T	257
T	69
T	215
T	62
T	227
T	61
T	254
T	270
T	54
T	79
T	183
T	44
T	175
T	68
T	271
T	185
T	56
T	275
T	164
T	246
T	295
T	87
T	237
T	176
T	212
T	236
T	180
T	195
T	192
T	236
T	145
T	176
T	272
T	256
T	92
T	238
T	186
T	196
T	174
T	178
T	156
T	119
N	198
N	95
N	157
N	198
N	205
N	153
N	206
N	178
N	206
N	155
N	224
N	189
N	226
N	215
N	203
N	173
N	205
N	225
N	136
N	258
N	202
N	249
N	105
N	204
N	185
N	158
N	204
N	188
N	189
N	155
N	135
N	205
N	132
N	196
N	65
N	203
N	189
N	155
N	189
N	184
N	102
N	186
N	87
N	150
N	86
N	249
N	277
N	101
N	88
N	158
N	94
N	194
N	88
N	91
N	201
N	92
N	214
N	177
N	168
N	187
N	114
N	227
N	188
N	233
N	206
N	193
N	216
N	204
N	187
N	164
N	210
N	283
N	236
N	108
N	236
N	209
N	210
N	183
N	198
N	189
N	135

## Sheet: Fig1d
Figure 1d. Survival analysis in ESCC specimens with high and low METTL3 expression.
METTL3 H-Score	M3 H=1，L=0	Deceased	OS Survival Time
295	1	0	51.3
292	1	1	18.1
288	1	1	10.4667
275	1	0	59
272	1	1	32.9
271	1	1	9.43333
270	1	1	42.0333
268	1	1	1.43333
267	1	1	9.9				Chi square	p value
265	1	0	77.1			Log Rank (Mantel-Cox)	4.6685	0.0307208
265	1	1	15.6
264	1	0	74.6
264	1	0	75.9
264	1	0	106.033
263	1	1	8.53333
263	1	0	62.5
257	1	0	65.5
257	1	1	19.2
256	1	1	6.66667
256	1	1	3.83333
256	1	0	79.6333
256	1	1	8.4
255	1	0	102.567
254	1	1	47.1667
254	1	1	11
253	1	0	99.1
250	1	1	9.76667
249	1	0	64.4
248	1	1	42.2667
246	1	0	83.3667
238	1	1	26.3
237	1	1	14.6667
236	1	0	81.7
236	1	1	81.8
235	1	1	23.3667
234	1	1	4.2
234	1	1	11.5
233	1	1	4.86667
233	1	1	56.2333
232	1	1	4.86667
228	0	0	64.7
227	0	1	38.5333
226	0	1	44.0667
215	0	1	32.2
212	0	0	82.8333
196	0	0	79
195	0	0	82.6
192	0	0	82.4667
190	0	1	17.4333
186	0	0	58
185	0	1	9.06667
184	0	0	83.3667
183	0	1	18.9667
180	0	0	82.9333
178	0	0	78.3333
176	0	1	41.7
176	0	0	46
175	0	1	40.9333
174	0	0	78.4333
174	0	0	64.5
164	0	0	83.3333
156	0	1	25.6667
145	0	0	81.5
138	0	1	34.7
127	0	1	12
119	0	1	9.2
102	0	1	25.1667
92	0	0	79.4
87	0	0	48.4
79	0	1	65.4333
79	0	1	16.8333
78	0	1	10.7667
74	0	1	6.33333
69	0	0	98.4
68	0	0	86.3667
62	0	0	56.2
61	0	0	53.5
56	0	1	9.96667
55	0	0	112.667
54	0	0	91.0667
44	0	0	54.7

## Sheet: Fig1e
Figure 1e. Immunoblotting analyses of nine ESCC cell lines and Het-1 immortalized normal cells.
anti-METTL3
anti-Tubulin
METTL3 expression levels were quantified and normalized to tubulin expression levels.
		METTL3	Tubulin	Mettl3/Tubulin
	Het-1a	227282	719530	0.315876
	TE-1	415238	901950	0.460378
	Kyse510	661363	766080	0.863308
	Kyse450	735975	760104	0.968256
	Kyse410	530404	916009	0.579038
	Kyse180	724409	772222	0.938084
	Kyse150	682610	830835	0.821595
	Kyse140	543999	794382	0.684808
	Kyse70	391582	658402	0.594746
	Kyse30	196489	713870	0.275245

## Sheet: Fig2a
Figure 2a.KYSE180 cells with or without METTL3 depletion.
anti-METTL3
anti-Tubulin
The cell proliferation assays
KYSE180		shControl			shMETTL3#1			Student's T test, unpaired, two-sided	shMETTL3#2			Student's T test, unpaired, two-sided
	Time(h)	N1	N2	N3	N1	N2	N3		N1	N2	N3
	0	0.1241	0.12	0.1114	0.1034	0.1179	0.1137		0.1259	0.1026	0.1178
	24	0.0901	0.1243	0.1298	0.1359	0.1081	0.1217		0.1121	0.1352	0.1393
	48	0.2062	0.2281	0.2013	0.1323	0.1266	0.1293		0.1206	0.1376	0.1416
	72	0.2864	0.3156	0.2884	0.141	0.1322	0.1489		0.1542	0.1477	0.1471
	96	0.3943	0.4233	0.3963	0.1852	0.1672	0.1715		0.1985	0.1984	0.2083
	120	0.6446	0.7212	0.618	0.2157	0.2321	0.2208		0.276	0.27	0.2792
	144	0.834	0.9184	1.0047	0.2954	0.2949	0.2794	0.0002	0.3852	0.3767	0.3896	0.0004

## Sheet: Fig2b
Figure 2b. Colony formation assays in KYSE180 cells with or without METTL3 depletion.
		shControl		shMETTL3#1		shMETTL3#2
KYSE180
		shControl			shMETTL3#1			shMETTL3#2
		replication 1	replication 2	replication 3	replication 1	replication 2	replication 3	replication 1	replication 2	replication 3
	Data 1	142	138	168	35	27	41	39	44	29
	Student's T test, unpaired, two-sided					0.00036			0.00042

## Sheet: Fig2c
Figure 2c. KYSE180 cells with or without METTL3 depletion or with reconstituted expression of an RNAi-resistant (r) METTL3
anti-METTL3
anti-Tubulin
		Control			shMETTL3			Student's T test, unpaired, two-sided	rMETTL3			Student's T test, unpaired, two-sided
	Time(h)	N1	N2	N3	N1	N2	N3		N1	N2	N3
	0	0.1077	0.1171	0.1147	0.1086	0.1168	0.1082		0.1101	0.1123	0.1084
	24	0.1248	0.112	0.125	0.1264	0.1102	0.1119		0.1264	0.1303	0.1377
	48	0.2007	0.1977	0.2008	0.1104	0.128	0.1273		0.2576	0.2231	0.2073
	72	0.3022	0.2796	0.2501	0.1661	0.1561	0.1506		0.3153	0.3223	0.3119
	96	0.41	0.3541	0.4027	0.2459	0.237	0.2384		0.4233	0.4764	0.4269
	120	0.6164	0.5582	0.6271	0.3136	0.2497	0.28		0.6981	0.6387	0.6954
	144	0.9652	0.9904	0.9528	0.4983	0.5286	0.4501	4.7e-05	1.1136	0.8701	1.1656	0.430861

## Sheet: Fig2d
Figure 2b. Colony formation assays in KYSE180 cells with or without METTL3 depletion or with reconstituted expression of an RNAi-resistant (r) METTL3.
		shControl		shMETTL3		rMETTL3
KYSE180
		Control			shMETTL3			rMETTL3
		replication 1	replication 2	replication 3	replication 1	replication 2	replication 3	replication 1	replication 2	replication 3
	Data 1	253	272	309	120	103	122	248	278	309
	Student's T test, unpaired, two-sided					0.000741			0.989623

## Sheet: Fig2e
Figure 2e. KYSE450 cells expressing the METTL3 expression-inducible Tet-on lentiviral vector were treated with or without the indicated dosages of tetracycline, followed by immunoblotting analyses.
anti-METTL3
anti-Tubulin
The cell proliferation assays
Tetracycline		0			Average	STD	1			Average	STD	Student's T test, unpaired, two-sided	2			Average	STD	Student's T test, unpaired, two-sided
(μg/ml)	Time(h)	N1	N2	N3	0		N1	N2	N3	1			N1	N2	N3	2
	0	0.1335	0.1435	0.1561	0.144367	0.0113249	0.1321	0.1474	0.1349	0.138133	0.00814637	0.48218	0.1496	0.1415	0.1452	0.145433	0.00405504	0.237031
	24	0.1841	0.218	0.1897	0.197267	0.24127	0.322	0.2948	0.3151	0.310633	0.0141394	0.00103751	0.4494	0.3539	0.3994	0.4009	0.0477677	0.0348997
	48	0.2685	0.3224	0.2875	0.2928	0.0273381	0.5784	0.4693	0.4912	0.512967	0.0577152	0.00395142	0.6493	0.5815	0.5838	0.604867	0.0384976	0.0834545
	72	0.4154	0.4601	0.4482	0.441233	0.02315	0.7316	0.6962	0.7417	0.723167	0.0238936	0.000125361	0.7693	0.8795	0.8837	0.844167	0.0648704	0.0387192
	96	0.6032	0.6736	0.6863	0.654367	0.0447643	1.0198	0.8328	1.0681	0.973567	0.124277	0.013857	1.3978	1.2287	1.1914	1.27263	0.10999	0.0354841
	120	1.0092	0.9902	1.0806	1.02667	0.047664	1.4096	1.4117	1.4117	1.411	0.00121244	0.000152648	1.8837	1.8456	1.7814	1.8369	0.0517019	0.000140309
	144	1.4296	1.4021	1.5125	1.44807	0.05747	1.7654	1.8177	1.8529	1.812	0.0440276	0.000958144	2.3029	2.3318	2.1975	2.2774	0.0706881	0.000637441

## Sheet: Fig2f
Figure 2f. Colony formation assays.
Tetracycline		0		1		2
(μg/ml)
KYSE450
	Tetracycline	0			1			2
	(μg/ml)	replication 1	replication 2	replication 3	replication 1	replication 2	replication 3	replication 1	replication 2	replication 3
	Data 1	108	85	92	243	228	199	309	287	285
	Student's T test, unpaired, two-sided					0.000924			0.00945

[truncated: 83 more sheets: Fig2g, Fig2h, Fig2j, Fig2k, Fig2m, Fig2n, Fig3a, Fig3g, Fig3h, Fig3i, Fig4a, Fig4b, Fig4c, Fig4d, Fig4e, Fig4f, Fig4g, Fig5a, Fig5b, Fig5c …]
